# Supplementary material for: Community based integrated wound care: Results of a pilot formative research conducted in Benin and Côte d’Ivoire, West Africa
Source: PLOS Glob Public Health. 2024 Feb 9;4(2):e0002889. doi: 10.1371/journal.pgph.0002889 (PMC10857723; doi:10.1371/journal.pgph.0002889)
Supplement: S1 Data — (XLSX) [file pgph.0002889.s010.xlsx]

## Sheet: Compil Bénin
nom de l'aire sanitaire	district sanitaire	nom de la localité	adresse ou personne a contacter	age	sexe	profession	date de consultation	type de lésion	taille de la lésion	localisation	durée	etiologie	traitementlocalanterieur	traitementoralanté	motif du traitement ant	diagnostic	mecanisme	avis	associa	cat suivi du patient	centre de santé	type de traitement
cozo	ouinhi	gokpago	gokpago	35	feminin	menagere	2018-09-26	tache	inf 5	inférieur	1 ans	spontanée	aucun	aucun	demangeaison	lésions de grattage		maison		simple		antihistaminique
cozo	ouinhi	gokpago	gokpago	12	masculin	ecolier		tache, nodule	inf 5	tete	1 ans 6mois	spontanée	savon en poudre/parfumé	aucun	tache	teigne		centre de santé	non	simple		antimycosique
cozo	ouinhi	gokpago	gokpago	33	feminin	menagere		cicatrice	inf 5	fesses	1 mois	spontanée	aucun	aucun	cicatrice	cicatrice		maison		simple		beurre de karité
cozo	ouinhi	gokpago	gokpago	5	masculin	ecolier		tache	entre 5 et 10	thorax	3 sem	spontanée	aucun	aucun	demangeaison	autre mycose cutanée		maison		simple		antimycosique
cozo	ouinhi	gokpago	gokpago	27	feminin	couturiere		tache	entre 5 et 10	fesses , abdomen	3 ans	spontanée	aucun	aucun	demangeaison	autre mycose cutanée		maison		suspect		antimycosique
cozo	ouinhi	gokpago	gokpago	8	feminin	ecolier		cicatrice	inf 5	supérieur	4 mois	spontanée	aucun	aucun	cicatrice	cicatrice		maison		simple		beurre de karité
cozo	ouinhi	gokpago	gokpago	5	masculin	ecolier		tache	inf 5	abdomen	4 mois	spontanée	aucun	griseofluvine	demangeaison	autre mycose cutanée		maison		simple		antimycosique
cozo	ouinhi	gokpago	gokpago	45	feminin	menagere		tache	inf 5	fesses	3 ans	spontanée	aucun	aucun	demangeaison	lésions de grattage		maison		simple		antihistaminique
cozo	ouinhi	gokpago	gokpago	35	feminin	menagere		tache	entre 5 et 10	tout le corps	5 mois	spontanée	aucun	aucun	demangeaison	autre mycose cutanée		centre de santé	non	suspect		antihistaminique
cozo	ouinhi	gokpago	gokpago	50	feminin	menagere		tache	inf 5	inférieur	2 mois	spontanée	aucun	aucun	demangeaison	cicatrice		maison		simple		beurre de karité
cozo	ouinhi	gokpago	gokpago	23	feminin	menagere		tache	inf 5	génitale	2 ans	spontanée	aucun	aucun	demangeaison	autre mycose cutanée		maison		simple		antimycosique
cozo	ouinhi	gokpago	gokpago	34	feminin	menagere		tache	inf 5	génitale	1 an	spontanée	centre de santé	inconnu	demangeaison	autre mycose cutanée		maison		simple		antimycosique
cozo	ouinhi	gokpago	gokpago	34	feminin	coiffeuse		tache	inf 5	tout le corps	1 an	spontanée	aucun	cloxacilline	demangeaison	autre mycose cutanée		maison		suspect		antimycosique
cozo	ouinhi	gokpago	gokpago	2	masculin			ulceration	inf 5	inférieur	2 mois	spontanée	itancan pommade	cloxacilline	demangeaison	autre dermatose bactérienne		maison		suspect		antibiotique
cozo	ouinhi	gokpago	gokpago	5	masculin	ecolier		tache	inf 5	visage	2 mois	spontanée	aucun	aucun	demangeaison	autre mycose cutanée		maison		simple		antimycosique
cozo	ouinhi	gokpago	gokpago	28	feminin	menagere		tache	inf 5	inférieur	3 mois	spontanée	aucun	aucun	demangeaison	autre mycose cutanée		maison		simple		antimycosique
cozo	ouinhi	gokpago	gokpago	3	feminin			tache	entre 5 et 10	tete	10 mois	spontanée	aucun	aucun	demangeaison	teigne		maison		simple		antimycosique
cozo	ouinhi	gokpago	gokpago	6	feminin	ecolier		tache	inf 5	tete	6 mois	spontanée	aucun	aucun	demangeaison	teigne		maison		simple		antimycosique
cozo	ouinhi	gokpago	gokpago	1	masculin			tache	inf 5	tete	2 mois	spontanée	aucun	aucun	demangeaison	teigne		maison		simple		antimycosique
cozo	ouinhi	gokpago	gokpago	43	masculin	enseignant		cicatrice	entre 5 et 10	inférieur	4 ans	spontanée	savon en poudre/parfumé; traditherapeute; tisane bouillante; Poudre( feuilles, écorces, coquilles d'escargot)	amoxilline	demangeaison	cicatrice		maison		simple		dermocorticoide
cozo	ouinhi	gokpago	gokpago	1	masculin			nodule	inf 5	tout le corps	4 mois	spontanée	centre de santé; eau bouillante; tisane bouillante	cloxacilline	demangeaison	gale		centre de santé		référé	dasso	antigaleux
cozo	ouinhi	gokpago	gokpago	19	masculin	cultivateur		nodule	inf 5	tout le corps	1 an	spontanée	eau bouillante; tisane bouillante	diclofénac	demangeaison	gale		centre de santé		référé	dasso	antigaleux
cozo	ouinhi	gokpago	gokpago	35	feminin	menagere		tache	inf 5	face	3 mois	spontanée	huile rouge	aucun	demangeaison	autre mycose cutanée		centre de santé		simple		antimycosique
cozo	ouinhi	gokpago	gokpago	6	masculin	ecolier		tache	inf 5	tete	1 ans	spontanée	aucun	aucun	demangeaison	teigne		centre de santé		simple		antimycosique
cozo	ouinhi	gokpago	gokpago	35	feminin	menagere		nodule	inf 5	tout le corps	8 mois	spontanée	aucun	inconnu	demangeaison	gale		centre de santé		référé	dasso	antigaleux
cozo	ouinhi	gokpago	gokpago	1	feminin			nodule	inf 5	tout le corps	8 mois	spontanée	aucun	inconnu	demangeaison	gale		centre de santé		référé	dasso	antigaleux
cozo	ouinhi	gokpago	gokpago	9	masculin	ecolier		tache	inf 5	tete	5 mois	spontanée	pommade inconnu	aucun	demangeaison	teigne		maison		simple		antimycosique
cozo	ouinhi	gokpago	gokpago	47	feminin	menagere		fissure	inf 5	inférieur	10 ans	spontanée	aucun	inconnu	douleur	fissure du talon		centre de santé		simple		beurre de karité
cozo	ouinhi	gokpago	gokpago	10	masculin	ecolier		tache	inf 5	tete	7 mois	spontanée	aucun	aucun	demangeaison	teigne		maison		simple		antimycosique
cozo	ouinhi	gokpago	gokpago	29	feminin	menagere		tache	entre 5 et 10	tout le corps	4 ans	spontanée	aucun	aucun	demangeaison	autre mycose cutanée		maison		suspect		antimycosique
cozo	ouinhi	gokpago	gokpago	2	feminin			ulceration	inf 5	tout le corps	3 mois	spontanée	tisane bouillante	aucun	douleur	autre dermatose bactérienne		maison		référé	dasso	antibiotique
cozo	ouinhi	gokpago	gokpago	6	masculin	ecolier		tache	entre 5 et 10	tete	6 mois	spontanée	poudre ( feuilles, ecorces, coquille d'escargot)	bactrim	demangeaison	teigne		maison		simple		antimycosique
cozo	ouinhi	gokpago	gokpago maison bonou martin	3	feminin			ulceration	inf 5	inférieur	1 mois	piqure d'insecte	aucun	bactrim	demangeaison	lésions de grattage		centre de santé		simple		antihistaminique
cozo	ouinhi	gokpago	gokpago	7	masculin			tache,ulceration	inf 5	tout le corps	1 mois	spontanée	inconnu	inconnu	demangeaison	autre mycose cutanée		centre de santé		simple		antimycosique
cozo	ouinhi	gokpago	gokpago	6	feminin			tache	inf 5	tete	3 semaine	spontanée	aucun	inconnu	demangeaison	teigne		maison		simple		antimycosique
cozo	ouinhi	gokpago	gokpago	5	masculin			tache	inf 5	tete	6 mois	spontanée	aucun	aucun	demangeaison	teigne		maison		simple		antimycosique
cozo	ouinhi	gokpago	gokpago	6	masculin			tache	inf 5	tete	2 ans	spontanée	inconnu	aucun	demangeaison	teigne		maison		simple		antimycosique
cozo	ouinhi	gokpago	gokpago	7	masculin			tache	inf 5	tete	1 an	spontanée	pommade inconnu	aucun	demangeaison	teigne		maison		simple		antimycosique
cozo	ouinhi	gokpago	gokpago	6	masculin			tache	inf 5	tete	20 semaines	spontanée	traditherapeute, tisane bouillante		demangeaison	teigne		maison		simple		antimycosique
cozo	ouinhi	gokpago	gokpago	5	masculin	ecolier		tache	inf 5	tete	8 semaines	spontanée	pommade inconnu	ibuprofène	demangeaison	teigne		maison		simple		antimycosique
cozo	ouinhi	gokpago	gokpago	7	masculin	ecolier		tache	inf 5	tete	8 semaines	spontanée	pommade inconnu	aucun	demangeaison	teigne		maison		simple		antimycosique
cozo	ouinhi	gokpago	gokpago	3	masculin			tache	inf 5	tete	2 ans	spontanée	pommade inconnu	aucun	demangeaison	teigne		centre de santé		simple		antimycosique
cozo	ouinhi	gokpago	gokpago	3	masculin			tache	inf 5	tete	8 semaines	spontanée	pommade inconnu	aucun	demangeaison	teigne		centre de santé		simple		antimycosique
cozo	ouinhi	gokpago	gokpago	11	masculin	ecolier		tache	inf 5	tete	2 ans	spontanée	pommade inconnu	aucun	demangeaison	teigne		centre de santé		simple		antimycosique
cozo	ouinhi	gokpago	gokpago	7	masculin	ecolier		tache	inf 5	tete	1 an	spontanée	aucun	inconnu	demangeaison	teigne		maison		simple		antimycosique
cozo	ouinhi	gokpago	gokpago	7	feminin			tache	inf 5	tete	4 mois	spontanée	inconnu	aucun	demangeaison	teigne		maison		simple		antimycosique
cozo	ouinhi	gokpago	gokpago	2	feminin			tache	inf 5	tete	1 an	spontanée	inconnu	aucun	demangeaison	teigne		maison		simple		antimycosique
cozo	ouinhi	gokpago	gokpago	3	masculin			tache	inf 5	tete	2 mois	spontanée	inconnu	aucun	demangeaison	teigne		maison		simple		antimycosique
cozo	ouinhi	gokpago	gokpago	5	feminin	ecolier		tache	inf 5	tete	4 mois	spontanée	inconnu	aucun	demangeaison	teigne		maison		simple		antimycosique
cozo	ouinhi	gokpago	gokpago	1	feminin			tache	inf 5	tete	6 mois	spontanée	centre de santé	aucun	demangeaison	teigne		maison		simple		antimycosique
cozo	ouinhi	gokpago	gokpago	6	masculin			tache	inf 5	tete	6 semaines	spontanée	pommade inconnu	aucun	demangeaison	teigne		maison		simple		antimycosique
cozo	ouinhi	gokpago	gokpago	12	masculin	ecolier		tache	inf 5	tete	8 semaines	spontanée	pommade inconnu	aucun	demangeaison	teigne		centre de santé		simple		antimycosique
cozo	ouinhi	gokpago	gokpago	6	feminin			tache	inf 5	tete	2 semaines	spontanée	pommade inconnu	aucun	demangeaison	teigne		centre de santé		simple		antimycosique
cozo	ouinhi	gokpago	gokpago	4	masculin			tache	inf 5	tete	3 mois	spontanée	pommade inconnu	aucun	demangeaison	teigne		maison		simple		antimycosique
cozo	ouinhi	gokpago	gokpago	12	masculin	ecolier		tache	inf 5	tete	1 semaine	spontanée	pommade inconnu	inconnu	demangeaison	teigne		centre de santé		simple		antimycosique
cozo	ouinhi	gokpago	gokpago	3	masculin			tache	inf 5	tete	8 semaines	spontanée	comprimé écrasé 2 mois		demangeaison	teigne		centre de santé		simple		antimycosique
cozo	ouinhi	gokpago	gokpago	10	masculin	ecolier		tache	inf 5	tete	6 mois	spontanée	aucun	aucun	demangeaison	teigne		centre de santé		simple		antimycosique
cozo	ouinhi	gokpago	gokpago	6	masculin	ecolier		tache	inf 5	tete	1 an	spontanée	pommade inconnu	aucun	demangeaison	teigne		centre de santé		simple		antimycosique
cozo	ouinhi	gokpago	gokpago	9	feminin			tache	inf 5	tete	5 semaines	spontanée	aucun	aucun	demangeaison	teigne		centre de santé		simple		antimycosique
cozo	ouinhi	gokpago	gokpago	9	masculin	ecolier		tache	inf 5	tete	4 semaines	spontanée	pommade inconnu	aucun	demangeaison	teigne		centre de santé		simple		antimycosique
cozo	ouinhi	gokpago	gokpago	5	feminin	ecolier		tache	entre 5 et 10	tete	4 semaines	spontanée	aucun	inconnu	demangeaison	teigne		maison		simple		antimycosique
cozo	ouinhi	gokpago	gokpago	57	masculin	cultivateur		tache	inf 5	inférieur	5 mois	spontanée	pommade inconnu	aucun	demangeaison	lésions de grattage		centre de santé		référé	dasso	antihistaminique
cozo	ouinhi	gokpago	gokpago	14	masculin	ecolier		tache	inf 5	dos	4 semaines	spontanée	pommade inconnu	aucun	demangeaison	autre mycose cutanée		maison		simple		antimycosique
cozo	ouinhi	gokpago	gokpago	25	feminin	couturiere		tache	inf 5	tout le corps	5 ans	spontanée	pommade inconnu	aucun	tache	autre mycose cutanée		maison		simple		antimycosique
cozo	ouinhi	gokpago	gokpago	60	feminin	menagere		tache	inf 5	tout le corps	4 ans	spontanée	traditherapeute	aucun	demangeaison	lésions de grattage		centre de santé		simple		antihistaminique
cozo	ouinhi	gokpago	gokpago	28	feminin	menagere		tache	inf 5	tout le corps	13 mois	spontanée	aucun	aucun	demangeaison	autre mycose cutanée		centre de santé		simple		antimycosique
cozo	ouinhi	gokpago	gokpago	45	feminin	menagere		lésions de grattagetions	entre 5 et 10	plis inguinaux	24 mois	spontanée	amoxicilline	aucun	demangeaison	autre mycose cutanée		centre de santé		suspect		antihistaminique
cozo	ouinhi	gokpago	gokpago	11	masculin	apprenti coiffeur		tache	inf 5	inférieur	4 ans	spontanée	aucun	aucun	placard hyperchromique	eczéma		maison		référé	dasso	beurre de karité
cozo	ouinhi	gokpago	gokpago	4	masculin			tache	inf 5	tete	3 mois	spontanée	aucun	aucun	tache	teigne		maison		simple		antimycosique
cozo	ouinhi	gokpago	gokpago	3.5	masculin			lésions de grattagetions	inf 5	plis fessiers	2 ans	spontanée	centre de santé	aucun	erytheme	dermite du siege		maison		simple		dermocorticoide
cozo	ouinhi	gokpago	gokpago	30	masculin	cultivateur		lésions de grattagetions	inf 5	plis fessiers	5 ans	spontanée	aucun	aucun	demangeaison	autre mycose cutanée		maison		simple		antimycosique
cozo	ouinhi	gokpago	gokpago	12	masculin	ecolier		tache	inf 5	tete	4 semaines	spontanée	aucun	cloxacilline	tache	teigne		maison		simple		antimycosique
cozo	ouinhi	gokpago	gokpago	2	masculin			papule	inf 5	thorax	1 semaine	spontanée	aucun	aucun	demangeaison	lichen plan		maison		simple		antihistaminique
cozo	ouinhi	gokpago	gokpago	30	feminin	menagere		tache	inf 5	tout le corps	1 an	spontanée	aucun	aucun	tache	autre mycose cutanée		maison		simple		antimycosique
cozo	ouinhi	gokpago	gokpago	2	feminin			nodule	inf 5	inférieur	4 mois	spontanée	aucun	aucun	nodule	autre dermatose bactérienne		maison		simple		antibiotique
cozo	ouinhi	gokpago	gokpago	6	feminin	ecolier		tache	inf 5	tete	3 ans	spontanée	pommade inconnu	aucun	tache	teigne		maison		simple		antimycosique
cozo	ouinhi	gokpago	gokpago	1	masculin			nodule	inf 5	supérieur	3 semaines	spontanée	comprimé écrasé 2 semaines	aucun	nodule	autre dermatose bactérienne		maison		simple		antibiotique
cozo	ouinhi	gokpago	gokpago	9	masculin			nodule	inf 5	inférieur	2 semaines	spontanée	aucun	aucun	nodule	autre dermatose bactérienne		maison		simple		antibiotique
cozo	ouinhi	gokpago	gokpago	6	feminin	ecolier		nodule	inf 5	inférieur	2 semaines	spontanée	aucun	aucun	nodule	autre dermatose bactérienne		maison		simple		antibiotique
cozo	ouinhi	gokpago	gokpago	35	masculin	cultivateur		tache	inf 5	plis inguinaux	3 ans	spontanée	poudre ( feuilles, ecorces, coquille d'escargot)	aucun	demangeaison	autre mycose cutanée		maison		simple		antimycosique
cozo	ouinhi	gokpago	gokpago	35	feminin	menagere		tache	sup 10	aisselles et dos	2 ans	spontanée	centre de santé	aucun	demangeaison	autre mycose cutanée		maison		suspect		antimycosique
cozo	ouinhi	gokpago	gokpago	14	masculin	ecolier		lésions de grattagetions	inf 5	tete	4 semaines	spontanée	pommade inconnu	aucun	demangeaison	teigne		maison		simple		antimycosique
cozo	ouinhi	gokpago	gokpago, maison kouton yevedo	12	masculin	ecolier		ulceration	entre 5 et 10	inférieur	3 semaines	objet tranchant	eau bouillante; comprimés écrasé 3 sem	amoxilline	ulceration	plaie traumatique	objet tranchant	centre de santé		suspect		pansement
cozo	ouinhi	gokpago	gokpago , maison kouton yevedo	3	masculin			ulceration	inf 5	inférieur	1 semaine	objet tranchant	eau bouillante	amoxilline	ulceration	plaie traumatique	objet tranchant	centre de santé		simple		pansement
cozo	ouinhi	gokpago	gokpago, kiki adjalala	11	masculin			ulceration	entre 5 et 10	inférieur	8 semaines	spontanée	poudre ( feuilles, ecorces, coquille d'escargot)	aucun	ulceration	plaie infectée		centre de santé		référé	dasso	pansement
cozo	ouinhi	gokpago	gokpago	21	feminin	vendeuse		ulceration	inf 5	inférieur	10 jours	grattage	aucun	aucun	ulceration	plaie traumatique	grattage	maison		simple		pansement
cozo	ouinhi	gokpago	gokpago, maison savi wusa	23	masculin	cultivateur		ulceration	entre 5 et 10	inférieur	8 semaines	spontanée	poudre ( feuilles, ecorces, coquille d'escargot)	aucun	ulceration	plaie infectée		centre de santé		référé	dasso	pansement
cozo	ouinhi	agonkon		1.5	masculin			nodule	inf 5	tout le corps	8 sem	spontanée	centre de santé	aucun	demengeaison	lichen plan		centre de santé		simple		dermocorticoide
cozo	ouinhi	agonkon		2	feminin			nodule		tout le corps		spontanée	centre de santé	aucun		staphylococcies						antibiotique
cozo	ouinhi	agonkon		22	feminin	ménagère		tache	inf 5	cou	5 ans	spontanée	aucun	aucun	demengeaison	pytiriasys versicolor		centre de santé		simple		antimycosique
cozo	ouinhi	agonkon	maison akwayi	25	feminin	ménagère		tache	entre 5 et 10	visage et plis inguinaux	2 ans	spontanée	poudre	aucun		pytiriasys versicolor		maison		simple		antimycosique
cozo	ouinhi	agonkon	maison fadonoungbo	50	feminin	ménagère				partie génitale	1 an	spontanée	feuilles,tsayo	aucun		mycose des plis fessiers		maison		simple		antimycosique
cozo	ouinhi	agonkon	maison okpa	5	feminin	écolière		ulceration	entre 5 et 10	oreille droite	8 sem	spontanée	tradithérapeute,feminineuilles	aucun	demengeaison	mycoses		maison		simple		antimycosique
cozo	ouinhi	agonkon	maison yekwé	2	feminin			tache	inf 5	tout le corps	1 an	spontanée	poudre	aucun	fievre	staphylococcies		maison		simple		antibiotique
cozo	ouinhi	agonkon		36	masculin	cultivateur		tache	sup 10	tete,visage	3 ans	spontanée	savon en poudre	aucun	tache	pytiriasys versicolor		centre de santé
cozo	ouinhi	agonkon		35	masculin	cultivateur		tache	sup 10	dos	2 ans	spontanée	centre de santé	aucun		pytiriasys versicolor		centre de santé
cozo	ouinhi	agonkon		15	feminin			tache	sup 10	tout le corps	5 ans	spontanée	centre de santé	aucun	tache	mélanome		centre de santé		référé	cove	beurre de karite
cozo	ouinhi	agonkon		40	feminin			papule		tout le corps		spontanée	aucun	aucun		urticaire
cozo	ouinhi	agonkon		35	feminin	cultivatrice		papule	inf 5	tout le corps	8 sem	spontanée	aucun	aucun	demengeaison	lichen plan+pytiriasys versicolor		maison		simple		antimycosique
cozo	ouinhi	agonkon		40	feminin			papule	inf 5	tout le corps	8 sem	spontanée	aucun	aucun	demengeaison	lichen plan				simple		dermocorticoide
cozo	ouinhi	agonkon		33	feminin	pharmacienne		tache	inf 5	tout le corps	10 sem	spontanée	aucun	cloxa+prométazine	demengeaison	lichen plan/urticaire		maison		simple		dermocorticoide
cozo	ouinhi	agonkon	maison bako	35	feminin	ménagère		tache	sup 10	tout le corps	12 sem	spontanée	wemi	aucun	demengeaison	psoriasis		maison		simple		dermocorticoide
cozo	ouinhi	agonkon		55	feminin	ménagère		tache	inf 5	tout le corps	3 ans	spontanée	aucun	aucun		pytiriasys versicolor		maison		simple		antimycosique
cozo	ouinhi	agonkon	agonkon	12	masculin			ulceration	inf 5	inférieur		spontanée	auto médication,paracétamol	paracétamol	fievre	abcès ulcérés		centre de santé		simple		antibiotique
cozo	ouinhi	agonkon		40	feminin	cultivatrice		tache	inf 5	tout le corps	4 sem	spontanée	aucun	aucun	demengeaison	pytiriasys versicolor+eczéma				simple		antimycosique
cozo	ouinhi	agonkon		27	feminin			tache	inf 5	plis inguinaux,dos	16 sem	spontanée	auto médication	cloxacilline	demengeaison	herpes		centre de santé		simple		antalgique
cozo	ouinhi	agonkon		35	feminin	cultivatrice				plis inguinaux,dos		spontanée	aucun	aucun		dermatophytie des plis inguinaux				simple
cozo	ouinhi	agonkon		15	feminin	cultivatrice				tout le corps		spontanée	aucun	inconnue		urticaire				simple
cozo	ouinhi	agonkon		50	masculin			tache	inf 5	thorax		spontanée	aucun	aucun	demengeaison	psoriasis		centre de santé		simple		dermocorticoide
cozo	ouinhi	agonkon		30	masculin	cultivateur		tache	inf 5	superieur	4 sem	spontanée	aucun	aucun	demengeaison	psoriasis		centre de santé		simple		dermocorticoide
cozo	ouinhi	agonkon		9	masculin			tache	inf 5			spontanée	aucun	aucun	tache	teigne		maison		simple		antimycosique
cozo	ouinhi	agonkon		11	masculin			tache	inf 5			spontanée	aucun	aucun	tache	teigne		maison		simple		antimycosique
cozo	ouinhi	agonkon		11	masculin			tache	inf 5			spontanée	aucun	aucun	tache	teigne		maison		simple		antimycosique
cozo	ouinhi	agonkon		10	masculin			tache	inf 5			spontanée	aucun	aucun	tache	teigne		maison		simple		antimycosique
cozo	ouinhi	agonkon		11	feminin			tache	inf 5			spontanée	aucun	aucun	tache	teigne		maison		simple		antimycosique
cozo	ouinhi	agonkon		5	masculin			tache	inf 5			spontanée	aucun	aucun	tache	teigne		maison		simple		antimycosique
cozo	ouinhi	agonkon		2	feminin			tache	inf 5			spontanée	aucun	aucun	tache	teigne		maison		simple		antimycosique
cozo	ouinhi	agonkon		10	masculin			tache	inf 5			spontanée	aucun	aucun	tache	teigne		maison		simple		antimycosique
cozo	ouinhi	agonkon		5	masculin			tache	inf 5			spontanée	aucun	aucun	tache	teigne		maison		simple		antimycosique
cozo	ouinhi	agonkon		65	masculin			tache	inf 5			spontanée	aucun	aucun	tache	teigne		maison		simple		antimycosique
cozo	ouinhi	agonkon		5	masculin			tache	inf 5			spontanée	aucun	aucun	tache	teigne		maison		simple		antimycosique
cozo	ouinhi	agonkon		6	masculin			tache	inf 5			spontanée	aucun	aucun	tache	teigne		maison		simple		antimycosique
cozo	ouinhi	agonkon		5	feminin			tache	inf 5			spontanée	aucun	aucun	tache	teigne		maison		simple		antimycosique
cozo	ouinhi	agonkon		3	masculin			tache	inf 5			spontanée	aucun	aucun	tache	teigne		maison		simple		antimycosique
cozo	ouinhi	agonkon		7	feminin			tache	inf 5			spontanée	aucun	aucun	tache	teigne		maison		simple		antimycosique
cozo	ouinhi	agonkon		6	masculin			tache	inf 5			spontanée	aucun	aucun	tache	teigne		maison		simple		antimycosique
cozo	ouinhi	agonkon		4	masculin			tache	inf 5			spontanée	aucun	aucun	tache	teigne		maison		simple		antimycosique
cozo	ouinhi	agonkon		5	masculin			tache	inf 5			spontanée	aucun	aucun	tache	teigne		maison		simple		antimycosique
cozo	ouinhi	agonkon		2	masculin			tache	inf 5			spontanée	aucun	aucun	tache	teigne		maison		simple		antimycosique
cozo	ouinhi	agonkon		8	feminin			tache	inf 5			spontanée	aucun	aucun	tache	teigne		maison		simple		antimycosique
cozo	ouinhi	agonkon		5	masculin			tache	inf 5			spontanée	aucun	aucun	tache	teigne		maison		simple		antimycosique
cozo	ouinhi	agonkon		11	feminin			tache	inf 5			spontanée	aucun	aucun	tache	teigne		maison		simple		antimycosique
cozo	ouinhi	agonkon		5	masculin			tache	inf 5			spontanée	aucun	aucun	tache	teigne		maison		simple		antimycosique
cozo	ouinhi	agonkon		13	masculin			tache	inf 5			spontanée	aucun	aucun	tache	teigne		maison		simple		antimycosique
cozo	ouinhi	agonkon		27	feminin			tache	inf 5			spontanée	aucun	aucun	tache	teigne		maison		simple		antimycosique
cozo	ouinhi	agonkon		55	feminin			tache	inf 5			spontanée	aucun	aucun	tache	teigne		maison		simple		antimycosique
cozo	ouinhi	agonkon		25	masculin			tache	inf 5			spontanée	aucun	aucun	tache	teigne		maison		simple		antimycosique
cozo	ouinhi	agonkon		75	feminin			tache	inf 5			spontanée	aucun	aucun	tache	teigne		maison		simple		antimycosique
cozo	ouinhi	agonkon		35	masculin			tache	inf 5			spontanée	aucun	aucun	tache	teigne		maison		simple		antimycosique
cozo	ouinhi	agonkon		40	feminin			tache	inf 5			spontanée	aucun	aucun	tache	teigne		maison		simple		antimycosique
cozo	ouinhi	agonkon		25	masculin			tache	inf 5			spontanée	aucun	aucun	tache	teigne		maison		simple		antimycosique
cozo	ouinhi	agonkon		35	feminin			tache	inf 5			spontanée	aucun	aucun	tache	teigne		maison		simple		antimycosique
cozo	ouinhi	agonkon		23	masculin			tache	inf 5			spontanée	aucun	aucun	tache	teigne		maison		simple		antimycosique
cozo	ouinhi	agonkon		4	masculin			tache	inf 5			spontanée	aucun	aucun	tache	teigne		maison		simple		antimycosique
cozo	ouinhi	agonkon		26	feminin			tache	inf 5			spontanée	aucun	aucun	tache	teigne		maison		simple		antimycosique
cozo	ouinhi	agonkon		1.5	feminin			tache	inf 5			spontanée	aucun	aucun	tache	teigne		maison		simple		antimycosique
cozo	ouinhi	agonkon		20	feminin			tache	inf 5			spontanée	aucun	aucun	tache	teigne		maison		simple		antimycosique
cozo	ouinhi	agonkon		40	feminin			tache	inf 5			spontanée	aucun	aucun	tache	teigne		maison		simple		antimycosique
cozo	ouinhi	agonkon		20	masculin			tache	inf 5			spontanée	aucun	aucun	tache	teigne		maison		simple		antimycosique
cozo	ouinhi	agonkon		9	masculin			tache	inf 5			spontanée	aucun	aucun	tache	teigne		maison		simple		antimycosique
cozo	ouinhi	agonkon		2	masculin			tache	inf 5			spontanée	aucun	aucun	tache	teigne		maison		simple		antimycosique
cozo	ouinhi	agonkon		3	feminin			tache	inf 5			spontanée	aucun	aucun	tache	teigne		maison		simple		antimycosique
cozo	ouinhi	agonkon		5	masculin			tache	inf 5			spontanée	aucun	aucun	tache	teigne		maison		simple		antimycosique
cozo	ouinhi	agonkon		2	feminin			tache	inf 5			spontanée	aucun	aucun	tache	teigne		maison		simple		antimycosique
cozo	ouinhi	agonkon		45	masculin			tache	inf 5			spontanée	aucun	aucun	tache	teigne		maison		simple		antimycosique
cozo	ouinhi	agonkon		47	masculin			tache	inf 5			spontanée	aucun	aucun	tache	teigne		maison		simple		antimycosique
cozo	ouinhi	agonkon		20	masculin			tache	inf 5			spontanée	aucun	aucun	tache	teigne		maison		simple		antimycosique
cozo	ouinhi	agonkon		8	masculin			tache	inf 5			spontanée	aucun	aucun	tache	teigne		maison		simple		antimycosique
cozo	ouinhi	agonkon		11	masculin			cicatrices	inf 5			spontanée	aucun	aucun	douleur	cicatrices		maison		simple		beurre de karité
cozo	ouinhi	agonkon		10	feminin			cicatrices	inf 5			spontanée	aucun	aucun	douleur	cicatrices		maison		simple		beurre de karité
cozo	ouinhi	agonkon		12	masculin			cicatrices	inf 5			spontanée	aucun	aucun	douleur	cicatrices		maison		simple		beurre de karité
cozo	ouinhi	agonkon		10	masculin			cicatrices	inf 5			spontanée	aucun	aucun	douleur	cicatrices		maison		simple		beurre de karité
cozo	ouinhi	agonkon		8	masculin			cicatrices	inf 5			spontanée	aucun	aucun	douleur	cicatrices		maison		simple		beurre de karité
cozo	ouinhi	agonkon		8	feminin			cicatrices	inf 5			spontanée	aucun	aucun	douleur	cicatrices		maison		simple		beurre de karité
cozo	ouinhi	agonkon		12	masculin			cicatrices	inf 5			spontanée	aucun	aucun	douleur	cicatrices		maison		simple		beurre de karité
cozo	ouinhi	agonkon		12	masculin			cicatrices	inf 5			spontanée	aucun	aucun	douleur	cicatrices		maison		simple		beurre de karité
cozo	ouinhi	agonkon		8	masculin			cicatrices	inf 5			spontanée	aucun	aucun	douleur	cicatrices		maison		simple		beurre de karité
cozo	ouinhi	agonkon		12	masculin			cicatrices	inf 5			spontanée	aucun	aucun	douleur	cicatrices		maison		simple		beurre de karité
cozo	ouinhi	agonkon		8	masculin			cicatrices	inf 5			spontanée	aucun	aucun	douleur	cicatrices		maison		simple		beurre de karité
cozo	ouinhi	agonkon		5	masculin			cicatrices	inf 5			spontanée	aucun	aucun	douleur	cicatrices		maison		simple		beurre de karité
cozo	ouinhi	agonkon		12	masculin			cicatrices	inf 5			spontanée	aucun	aucun	douleur	cicatrices		maison		simple		beurre de karité
cozo	ouinhi	agonkon		30	masculin			cicatrices	inf 5			spontanée	aucun	aucun	douleur	cicatrices		maison		simple		beurre de karité
cozo	ouinhi	agonkon		32	masculin			cicatrices	inf 5			spontanée	aucun	aucun	douleur	cicatrices		maison		simple		beurre de karité
cozo	ouinhi	agonkon	maison kinnihoue	12	masculin	ecolier		ulceration	inf 5	inférieur	3 sem	epine	traditherapeute , eau bouillante	amoxicilline	douleur	plaie traumatique		maison		suspect		pansement, antalgique
cozo	ouinhi	agonkon	yehoue	80	masculin	cultivateur		ulceration	entre 5 et 10	inférieur	2 ans	spontanée	eau et tisane bouillante	paracetamol,amoxilline	cicatrice	plaie traumatique	spontanée	centre de santé		référé	dasso	antalgique
cozo	ouinhi	agonkon	maison lihouenou	11	masculin	écolier		ulceration	inf 5	inférieur	4 sem	objet tranchant	tradithérapeute,eau bouillante	paraceétamol,gélule	douleur	plaie traumatique		maison		simple		pansement, antalgique
cozo	ouinhi	agonkon		10	masculin	écolier		ulceration	inf 5	inférieur	2 sem	spontanée	tradithérapeute,eau bouillante	ampicilline	douleur	plaie traumatique		maison		simple		pansement, antalgique
cozo	ouinhi	agonkon	agbetohoue	50	feminin	ménagère		ulceration	inf 5	inférieur	2 sem	objet tranchant	comprimé écrasé	bactrim	assécher la plaie	plaie traumatique	coupure	maison		simple		pansement, antalgique
cozo	ouinhi	agonkon	agonkon	13	masculin	écolier		ulceration	inf 5	inférieur	1 sem	objet tranchant	tradithérapeute,eau bouillante	paracétamol,pénicilline	douleur	plaie traumatique	coupure	maison		simple		pansement, antalgique
cozo	ouinhi	agonkon	maison vidjannangni	11	masculin	élève		ulceration	inf 5	inférieur	1 sem	objet tranchant	tradithérapeute,eau bouillante	paracétamol	assécher la plaie	plaie traumatique	coup-coup	maison		simple		pansement, antalgique
cozo	ouinhi	agonkon	maison kpahoue	6	masculin	écolier		ulceration	inf 5	inférieur	4 sem	objet piquant	tradithérapeute,eau bouillante	amoxilline	assécher la plaie	plaie traumatique	objet piquant	centre de santé		référé	dasso	pansement, antalgique
cozo	ouinhi	agonkon	maison hounli	52	masculin	maçon		ulceration	inf 5	inférieur	4 sem	brique	tradithérapeute,eau bouillante	gélule	douleur	plaie traumatique	brique	maison		suspect		pansement, antalgique
cozo	ouinhi	agonkon	dotohoue	75	feminin	ménagère		ulceration	entre 5 et 10	inférieur	6 sem	objet tranchant	tradithérapeute,eau bouillante,tisane bouillante	paracétamol,pénicilline	douleur	plaie traumatique	objet tranchant	centre de santé		référé	dasso	pansement, antalgique
cozo	ouinhi	agonkon	hounkpatin	50	masculin	paysan		ulceration	entre 5 et 10	inférieur	1 an	objet piquant	tradithérapeute,eau bouillante,tisane bouillante	paracétamol,ibuprophène,amoxilline	douleur	ulcere chronique	objet pointu	centre de santé		referé	dasso	pansement, antalgique
cozo	ouinhi	agonkon		14	masculin	élève		ulceration	inf 5	inférieur		spontanée	tradithérapeute	amoxilline,gélule		plaie traumatique		maison		suspect		pansement, antalgique
cozo	ouinhi	agonkon	lihouenou	7	masculin	écolier		ulceration	entre 5 et 10	inférieur	16 sem	objet tranchant	tradithérapeute	bactrim	assécher la plaie	plaie traumatique	objet tranchant	maison		suspect		pansement, antalgique
cozo	ouinhi	agonkon	maison djossou	18	feminin	apprentie couturière		ulceration	entre 5 et 10	inférieur	2 sem	abcès ulcéré	tradithérapeute		assécher la plaie	plaie traumatique	abcès ulcéré	maison		suspect		pansement, antalgique
cozo	ouinhi	agonkon	maison fanougbo	35	feminin	ménagère		ulceration	entre 5 et 10	inférieur	4 sem	avp	tradithérapeute,eau bouillante	amoxilline	douleur	plaie traumatique	avp	maison		suspect		pansement, antalgique
cozo	ouinhi	agonkon	maison wanou	10	masculin	écolier		ulceration	inf 5	inférieur	12 sem	objet contondant	tradithérapeute,eau bouillante		assécher la plaie	plaie traumatique	objet contondant	centre de santé		référé	dasso	pansement, antalgique
cozo	ouinhi	agonkon	lihouenou	5	feminin	écolière		ulceration	inf 5	inférieur	4 sem	objet contondant	tradithérapeute,eau bouillante	paracétamol	fievre	plaie traumatique		maison		suspect		pansement, antalgique
cozo	ouinhi	agonkon	lihouenou marie	8	masculin	écolier		ulceration	entre 5 et 10	inférieur		chute	tradithérapeute,tisane bouillante	paracétamol	douleur	plaie traumatique	chute	maison		suspect		pansement, antalgique
cozo	ouinhi	agonkon	maison lihouenou	8	feminin	écolière		ulceration	entre 5 et 10	inférieur		spontanée	tradithérapeute,eau bpuoillante	gélule		plaie traumatique		maison		suspect		pansement, antalgique
cozo	ouinhi	agonkon	maison agbehoue	6	feminin	écolière		ulceration	inf 5	inférieur	4 sem	epine	tradithérapeute,eau bouillante	paracétamol		plaie traumatique		maison		suspect		pansement, antalgique
cozo	ouinhi	agonkon	maison sossou	7	masculin	écolier		ulceration	inf 5	inférieur	3 sem	epine	tradithérapeute,eau bouillante,tisane bouillante	paracétamol	douleur	plaie traumatique		maison		suspect		pansement, antalgique
cozo	ouinhi	agonkon	maison houndjo	8	feminin	écolière		ulceration	entre 5 et 10	inférieur	4 sem	piqure d'épine	tradithérapeute,eau bouillante, poudre		douleur	plaie traumatique	épine	maison		suspect		pansement, antalgique
cozo	ouinhi	agonkon	maison agbante	13	masculin	écolier		ulceration	inf 5	inférieur	2 sem	grattage	tradithérapeute,eau bouillante	amoxilline	assécher la plaie	plaie traumatique	grattage	maison		suspect		pansement, antalgique
cozo	ouinhi	agonkon		12	feminin	écolière		ulceration	inf 5	inférieur	4 sem	spontanée	tradithérapeute,eau bouillante	ampicilline	douleur	plaie traumatique	grattage	maison		suspect		pansement, antalgique
cozo	ouinhi	agonkon		8	masculin	écolier		ulceration	inf 5	inférieur		spontanée	tradithérapeute,eau bouillante	paracétamol,amoxilline		plaie traumatique		maison		suspect		pansement, antalgique
cozo	ouinhi	agonkon	agonkon	12	masculin	élève		ulceration	inf 5	inférieur	2 sem	objet contondant	eau bouillante,amoxilline	amoxilline	douleur	plaie traumatique	bois	centre de santé		simple		pansement, antalgique
cozo	ouinhi	agonkon	agonkoon	12	feminin	élève		ulceration	inf 5	inférieur	1 sem	objet tranchant	eau bouillante,paracétamol	paracétamol	douleur	plaie traumatique		maison		simple		pansement, antalgique
cozo	ouinhi	agonkon	agonkon	13	masculin	élève		ulceration	inf 5	inférieur	1 sem	objet tranchant	auto médication	paracétamol	douleur	plaie traumatique		centre de santé		simple		pansement, antalgique
cozo	ouinhi	agonkon	kpoguedji	7	feminin	écolière		ulceration	inf 5	inférieur	8 sem	brulure thermique	eau bouillante	amoxilline	brulure	plaie traumatique		centre de santé		simple		pansement, antalgique
cozo	ouinhi	agonkon	agonkon	13	feminin			ulceration	inf 5	inférieur	3 sem	objet contondant	eau bouillante	cotrim	douleur	plaie traumatique	brique	centre de santé		simple		pansement, antalgique
cozo	ouinhi	agonkon	agonkon	10	feminin	élève		ulceration	inf 5	inférieur	1 sem	spontanée	centre de santé	cotrim	assécher la plaie	plaie traumatique	chute	centre de santé		simple		pansement, antalgique
cozo	ouinhi	agonkon	kpoguedji	12	masculin	élève		ulceration	inf 5	inférieur	1 sem	objet contondant	eau bouillante	paracétamol		plaie traumatique		centre de santé		simple		pansement, antalgique
cozo	ouinhi	agonkon	agonkon	10	masculin			ulceration	inf 5	inférieur	2 sem	bois pointu	eau bouillaante	penicilline	douleur	plaie traumatique		centre de santé		référé	dasso	pansement, antalgique
cozo	ouinhi	agonkon	maison lihouenou	10	masculin	écolier		ulceration	inf 5	inférieur	12 sem	spontanée	tradithérapeute,eau bouillante	paracétamol;amoxilline,gélule	assécher la plaie	plaie traumatique		maison		simple		pansement, antalgique
cozo	ouinhi	agonkon	maison ayido	11	masculin	écolier		ulceration	inf 5	inférieur	2 sem	epine	tisane bouillante	amoxilline	cicatrisation	plaie traumatique	epine	maison		simple		pansement, antalgique
cozo	ouinhi	agonkon	lihouenou marie	19	feminin	mécanicienne		ulceration	inf 5	superieur	3 sem	brulure thermique	tisane bouillante	paracétamol,ibuprophène,amoxilline		plaie traumatique	brulure	centre de santé		simple		pansement, antalgique
cozo	ouinhi	agonkon	maison adande	10	feminin	écolière		ulceration	inf 5	tout le corps	5 jours	spontanée	tradithérapeute,tisane bouillante	paracétamol	douleur	plaie traumatique	abcès ulcéré	maison		simple		pansement, antalgique
cozo	ouinhi	agonkon	maison bahoue	80	masculin	paysan		ulceration	entre 5 et 10	inférieur	6 ans	objet pointu	tradithérapeute,eau bouillante,tisane bouillante	paracétamol,amoxilline		ulcere chronique		centre de santé		référé	dasso	antalgique
cozo	ouinhi	agonkon	maison oussou	11	masculin	élève		ulceration	entre 5 et 10	inférieur	4 ans	morsure de serpent	tradithérapeute,eau bouillante		douleur	ulcere chronique	morsure	centre de santé		référé	dasso
cozo	ouinhi	agonkon	maison sigouede	9	feminin	écolière		ulceration	inf 5	inférieur		avp	tradithérapeute	gélule	assécher la plaie	plaie traumatique	chute	maison		suspect		pansement, antalgique
cozo	ouinhi	agonkon	kpoguedji	10	masculin	élève		ulceration	inf 5	inférieur		spontanée	eau bouillante,auto médication	cotrim,paracétamol	douleur	plaie infectée		centre de santé		simple		antibiotique
cozo	ouinhi	agonkon	kpotogo	48	masculin	cultivateur		ulceration	inf 5	inférieur	1 sem	objet contondant	eau bouillante,auto médication		douleur	plaie traumatique	velo	centre de santé		simple		pansement, antalgique
cozo	ouinhi	agonkon		9	feminin					pied	4 sem	spontanée	aucun	aucun	douleur	ulcere chronique		centre de santé		référé	dasso	beurre de karité
cozo	ouinhi	agonkon	maison bahoue	72	masculin	paysan		ulceration	entre 5 et 10	inférieur	6 ans	objet pointu	tradithérapeute,eau bouillante,tisane bouillante	paracétamol,amoxilline		ulcere chronique		centre de santé		référé	dasso	antalgique
cozo	ouinhi	agonkon	maison oussou	11	masculin	élève		ulceration	entre 5 et 10	inférieur	4 ans	morsure de serpent	tradithérapeute,eau bouillante		douleur	ulcere chronique	morsure	centre de santé		référé	dasso
cozo	ouinhi	agonkon	maison bahoue	72	masculin	paysan		ulceration	entre 5 et 10	inférieur	6 ans	objet pointu	tradithérapeute,eau bouillante,tisane bouillante	paracétamol,amoxilline		ulcere chronique		centre de santé		référé	dasso	antalgique
cozo	ouinhi	agonkon		60	feminin					pied	4 sem	spontanée	aucun	aucun	douleur	ulcere chronique		centre de santé		référé	dasso	beurre de karité
cozo	ouinhi	agonkon	maison oussou	11	masculin	élève		ulceration	entre 5 et 10	inférieur	4 ans	morsure de serpent	tradithérapeute,eau bouillante		douleur	ulcere chronique	morsure	centre de santé		référé	dasso
cozo	ouinhi	gangban		11	feminin	eleve			inf 5	tout le corps		spontanée	aucun	aucun	tache	pytitiasis versicolor		centre de santé		simple		antifongique
cozo	ouinhi	gangban		12	feminin	eleve			inf 5	tout le corps		spontanée	aucun	aucun	tache	pytitiasis versicolor		centre de santé		simple		antifongique
cozo	ouinhi	gangban		30	feminin	vendeuse			inf 5	tout le corps		spontanée	aucun	aucun	tache	pytitiasis versicolor		centre de santé		simple		antifongique
cozo	ouinhi	gangban		26	feminin	vendeuse			inf 5	tout le corps		spontanée	aucun	aucun	tache	pytitiasis versicolor		centre de santé		simple		antifongique
cozo	ouinhi	gangban		37	masculin	cultivateur			inf 5	tout le corps		spontanée	aucun	aucun	tache	pytitiasis versicolor		centre de santé		simple		antifongique
cozo	ouinhi	gangban		42	feminin	vendeuse			inf 5	tout le corps		spontanée	aucun	aucun	douleur	cicatrices		maison		simple		beurre de karité
cozo	ouinhi	gangban		65	masculin	cultivateur			inf 5	tout le corps		spontanée	aucun	aucun	tache	pytitiasis versicolor		centre de santé		simple		antifongique
cozo	ouinhi	gangban		12	masculin	eleve			inf 5	tout le corps		spontanée	aucun	aucun	tache	pytitiasis versicolor		centre de santé		simple		antifongique
cozo	ouinhi	gangban		13	masculin	eleve			inf 5	tout le corps		spontanée	aucun	aucun	tache	pytitiasis versicolor		centre de santé		simple		antifongique
cozo	ouinhi	gangban		13	masculin	eleve			inf 5	tout le corps		spontanée	aucun	aucun	douleur	cicatrices		maison		simple		beurre de karité
cozo	ouinhi	gangban		23	masculin	mecanicien			inf 5	tout le corps		spontanée	aucun	aucun	tache	pytitiasis versicolor		centre de santé		simple		antifongique
cozo	ouinhi	gangban		13	masculin	eleve			inf 5	tout le corps		spontanée	aucun	aucun	tache	pytitiasis versicolor		centre de santé		simple		beurre de karité
cozo	ouinhi	gangban		66	feminin	cultivateuse			inf 5	inferieur		spontanée	aucun	aucun	cicatrice	cicatrice		maison		simple		antifongique
cozo	ouinhi	gangban		22	masculin	eleve			inf 5	inferieur		spontanée	aucun	aucun	demengeaison	mycose des plis		centre de santé		simple		antifongique
cozo	ouinhi	gangban		11	feminin	eleve			inf 5	inferieur		spontanée	aucun	aucun	demengeaison	mycose des plis		centre de santé		simple		antifongique
cozo	ouinhi	gangban		42	feminin	vendeuse			inf 5	inferieur		spontanée	aucun	aucun	demengeaison	mycose des plis		centre de santé		simple		antifongique
cozo	ouinhi	gangban		48	feminin	vendeuse			inf 5	inferieur		spontanée	aucun	aucun	demengeaison	mycose des plis		centre de santé		simple		antifongique
cozo	ouinhi	gangban		30	feminin	vendeuse			inf 5	inferieur		spontanée	aucun	aucun	demengeaison	mycose des plis		centre de santé		simple		antifongique
cozo	ouinhi	gangban		34	feminin	vendeuse			inf 5	inferieur		spontanée	aucun	aucun	demengeaison	mycose des plis		centre de santé		simple		antifongique
cozo	ouinhi	gangban		46	feminin	vendeuse			inf 5	inferieur		spontanée	aucun	aucun	demengeaison	mycose des plis		centre de santé		simple		antifongique
cozo	ouinhi	gangban		48	masculin	cultivateur			inf 5	inferieur		spontanée	aucun	aucun	demengeaison	mycose des plis		centre de santé		simple		antifongique
cozo	ouinhi	gangban		62	feminin	cultivatrice			inf 5	inferieur		spontanée	aucun	aucun	tache	pityriasis versicolor		centre de santé		simple		antifongique
cozo	ouinhi	gangban		11	masculin	eleve			inf 5	tout le corps		spontanée	aucun	aucun	cicatrice	cicatrice		maison		simple		beurre de karité
cozo	ouinhi	gangban		6	masculin	eleve			inf 5	inferieur		spontanée	aucun	aucun	cicatrice	cicatrice		maison		simple		beurre de karité
cozo	ouinhi	gangban		3	masculin	eleve			inf 5	inferieur		spontanée	aucun	aucun	cicatrice	cicatrice		maison		simple		beurre de karité
cozo	ouinhi	gangban		2	masculin	eleve			inf 5	inferieur		spontanée	aucun	aucun	cicatrice	cicatrice		maison		simple		beurre de karité
cozo	ouinhi	gangban		6	masculin	eleve			inf 5	inferieur		spontanée	aucun	aucun	cicatrice	cicatrice		maison		simple		beurre de karité
cozo	ouinhi	gangban		5	feminin	eleve			inf 5	inferieur		spontanée	aucun	aucun	cicatrice	cicatrice		maison		simple		beurre de karité
cozo	ouinhi	gangban		4	masculin	eleve			inf 5	inferieur		spontanée	aucun	aucun	cicatrice	cicatrice		maison		simple		beurre de karité
cozo	ouinhi	gangban		8	masculin	eleve			inf 5	inferieur		spontanée	aucun	aucun	cicatrice	cicatrice		maison		simple		beurre de karité
cozo	ouinhi	gangban		12	feminin	eleve			inf 5	inferieur		spontanée	aucun	aucun	cicatrice	cicatrice		maison		simple		beurre de karité
cozo	ouinhi	gangban		7	feminin	eleve			inf 5	inferieur		spontanée	aucun	aucun	cicatrice	cicatrice		maison		simple		beurre de karité
cozo	ouinhi	gangban		6	feminin	eleve			inf 5	inferieur		spontanée	aucun	aucun	cicatrice	cicatrice		maison		simple		beurre de karité
cozo	ouinhi	gangban		4	masculin	eleve			inf 5	inferieur		spontanée	aucun	aucun	cicatrice	cicatrice		maison		simple		beurre de karité
cozo	ouinhi	gangban		3	feminin	eleve			inf 5	inferieur		spontanée	aucun	aucun	cicatrice	cicatrice		maison		simple		beurre de karité
cozo	ouinhi	gangban		5	feminin	eleve			inf 5	inferieur		spontanée	aucun	aucun	cicatrice	cicatrice		maison		simple		beurre de karité
cozo	ouinhi	gangban		6	masculin	eleve			inf 5	inferieur		spontanée	aucun	aucun	cicatrice	cicatrice		maison		simple		beurre de karité
cozo	ouinhi	gangban		3	feminin	eleve			inf 5	inferieur		spontanée	aucun	aucun	cicatrice	cicatrice		maison		simple		beurre de karité
cozo	ouinhi	gangban		6	feminin	eleve			inf 5	inferieur		spontanée	aucun	aucun	cicatrice	cicatrice		maison		simple		beurre de karité
cozo	ouinhi	gangban		11	masculin	eleve			inf 5	inferieur		spontanée	aucun	aucun	cicatrice	cicatrice		maison		simple		beurre de karité
cozo	ouinhi	gangban		39	feminin	agriculteuse			inf 5	inferieur		spontanée	aucun	aucun	cicatrice	cicatrice		maison		simple		beurre de karité
cozo	ouinhi	gangban		4	masculin				inf 5	inferieur		spontanée	aucun	aucun	cicatrice	cicatrice		maison		simple		beurre de karité
cozo	ouinhi	gangban		22	masculin	photographe			inf 5	inferieur		spontanée	aucun	aucun	cicatrice	cicatrice		maison		simple		beurre de karité
cozo	ouinhi	gangban		5	feminin				inf 5	inferieur		spontanée	aucun	aucun	cicatrice	cicatrice		maison		simple		beurre de karité
cozo	ouinhi	gangban		5	feminin				inf 5	superieur		spontanée	aucun	aucun	cicatrice	cicatrice		maison		simple		beurre de karité
cozo	ouinhi	gangban		15	masculin	eleve			inf 5	superieur		spontanée	aucun	aucun	cicatrice	cicatrice		maison		simple		beurre de karité
cozo	ouinhi	gangban		48	masculin	cultivateur			inf 5	superieur		spontanée	aucun	aucun	cicatrice	cicatrice		maison		simple		beurre de karité
cozo	ouinhi	gangban		21	masculin	eleve			inf 5	superieur		spontanée	aucun	aucun	cicatrice	cicatrice		maison		simple		beurre de karité
cozo	ouinhi	gangban		45	masculin	cultivateur			inf 5	superieur		spontanée	aucun	aucun	cicatrice	cicatrice		maison		simple		beurre de karité
cozo	ouinhi	gangban		44	masculin	cultivateur			inf 5	superieur		spontanée	aucun	aucun	cicatrice	cicatrice		maison		simple		beurre de karité
cozo	ouinhi	gangban		20	feminin	menagere		tache	inf 5	tout le corps		spontanée	aucun	aucun	tache	pytiriasis versicolor		maison		simple		antifongique
cozo	ouinhi	gangban		41	feminin	cultivateur			inf 5	inferieur		spontanée	aucun	aucun	demengeaison	mycose des plis		maison		simple		antifongique
cozo	ouinhi	gangban		30	masculin	cultivateur		tache	inf 5	tout le corps		spontanée	aucun	aucun	demengeaison	eczema		maison		simple		antihystamique
cozo	ouinhi	gangban	gangban	21	masculin	eleve		tache	inf 5	superieur		spontanée	aucun	aucun	demengeaison	mycose des plis		maison		simple		antifongique
cozo	ouinhi	gangban	akassa	30	feminin	cultivatrice			inf 5	superieur		spontanée	aucun	aucun	cicatrice	cicatrice		maison		simple		beurre de karité
cozo	ouinhi	gangban		18	feminin	eleve			inf 5	superieur		spontanée	aucun	aucun	cicatrice	cicatrice		maison		simple		beurre de karité
cozo	ouinhi	gangban		20	masculin			tache	inf 5	thorax		spontanée	aucun	amoxicilline	demengeaison	eczema		maison		simple		dermocorticoide
cozo	ouinhi	gangban	gangban	40	masculin				inf 5	inferieur		spontanée	inconnue	aucun	demengeaison	eczema		centre de santé		simple		dermocorticoide
cozo	ouinhi	gangban	gangban	1	feminin			vesicule	inf 5	visage	8 mois	spontanée	aucun	amoxicilline	demengeaison	eczema		centre de santé		simple		dermocorticoide
cozo	ouinhi	gangban	gangban	30	feminin	commercante			inf 5	ongle		spontanée	aucun	aucun	douleur	péryonisis		maison		maison		antifongique
cozo	ouinhi	gangban	gangban	43	masculin	commercant		tache	inf 5	inferieur	2 sem	spontanée	aucun	aucun	demengeaison	pied d'athlète		maison		simple		antifongique
cozo	ouinhi	gangban	maison fagnon	35	masculin	cultivateur		ulceration	inf 5	superieur	4 sem	spontanée	centre de santé	feuilles tradictionnelles		mycose des plis		centre de santé		simple		antiotique
cozo	ouinhi	gangban	gangban	32	feminin	cultivatrice		nodule	inf 5	superieur	2 sem	spontanée	aucun	aucun	fievre	panaris		centre de santé		simple		antibiotique
cozo	ouinhi	gangban	gangban	7	masculin	eleve		squames	inf 5	dos	3 mois	spontanée	comprimé ecrase	inconnue	tache	psoriasis		centre de santé		simple		dermocorticoide
cozo	ouinhi	gangban	dokodji	8	masculin	eleve		tache	inf 5	tout le corps	8 mois	spontanée	aucun	aucun	demengeaison	eczema		centre de santé		simple		dermocorticoide
cozo	ouinhi	gangban		1	masculin			papules	inf 5	tout le corps		spontanée	comprimé ecrase	aucun	papule	eczema		centre de santé		simple		dermocorticoide
cozo	ouinhi	gangban	dokodji	6	masculin	eleve		papules	inf 5	abdomen	16 sem	spontanée	comprimé ecrase	inconnue	papule	lichen plan		centre de santé		simple		antihystamique
cozo	ouinhi	gangban	setonoquoin	22	feminin	vendeuse		tache	inf 5	dos	3 ans	spontanée	centre de santé	griséofuline	tache	mycose des plis		centre de santé		simple		antimycosique
cozo	ouinhi	gangban	govihoue	18	masculin	eleve		tache	sup 10	inferieur	3 ans	spontanée	centre de santé	griséofluvine	demengeaison	eczema		centre de santé		simple		dermocorticoide
cozo	ouinhi	gangban	gangban	25	masculin	coutirier		papules	inf 5	superieur	2 ans	spontanée	centre de santé	comprimé	demengeaison	eczema		centre de santé		simple		dermocorticoide
cozo	ouinhi	gangban	alabande	35	masculin	coiffeur		tache	sup 10	inferieur	1 an	spontanée	savon en poudre	aucun	demengeaison	pytiriasis versicolor		centre de santé		simple		antimycosique
cozo	ouinhi	gangban	gangban	18	feminin	revendeuse		tache	inf 5	superieur	1 sem	spontanée	aucun	aucun	demengeaison	psoriasis		centre de santé		simple		dermocorticoide
cozo	ouinhi	gangban	gangban	65	masculin	cultivateur		nodule	inf 5	superieur	1 sem	spontanée	centre de santé	ibuprofene et amoxicilline	douleur	phlegmon		centre de santé		référé	tohoues	antibiotique
cozo	ouinhi	gangban	gangban	2	masculin			tache	inf 5	tout le corps	1 sem	spontanée	aucun	aucun	demengeaison	eczema		centre de santé		simple		dermocorticoide
cozo	ouinhi	gangban	gangban	3	feminin	eleve		nodule	inf 5	inferieur	2 sem	spontanée	centre de santé	cloxacilline	nodule	abces		centre de santé		simple		antibiotique
cozo	ouinhi	gangban	gangban	9	masculin	eleve		tache	sup 10	nez	9 ans	spontanée	centre de santé	aucun	demengeaison	eczema		centre de santé		simple		dermocorticoide
cozo	ouinhi	gangban	gangban	17	feminin	eleve		tache	sup 10	inferieur	1 an	spontanée	centre de santé	griséofluvine	demengeaison	herpes		centre de santé		simple		antihystamique
cozo	ouinhi	gangban	gangban	3	masculin	eleve			inf 5	inferieur		spontanée	aucun	aucun	demengeaison	mycose cutanée		centre de santé		simple		antifongique
cozo	ouinhi	gangban	gangban	33	feminin	menagere		tache	inf 5	superieur	2 ans	spontanée	aucun	aucun	demengeaison	mycose des pllis		centre de santé		simple		antifongique
cozo	ouinhi	gangban	maison taglassou	8	feminin	eleve		ulceration	inf 5	inferieur	16 sem	spontanée	traditherapeute	gelule	assécher la plaie	excoriation		maison		référé	tohoues	pansement, antalgique
cozo	ouinhi	gangban	maison kouhouessou	14	masculin	eleve		ulceration	inf 5	inferieur	2 sem	objet tranchant	traditherapeute	bactrim	douleur	mycose des plis		maison		simple		pansement, antalgique
cozo	ouinhi	gangban	maison sonon	40	feminin	menagere		tache	inf 5	inferieur	25 ans	spontanée	eau bouillante	penicilline	demengeaison	intertrigo		centre de santé		simple		antifongique
cozo	ouinhi	gangban	kpoguedji	49	masculin	cultivateur		ulceration	entre 5 et 10	inferieur	4 sem	spontanée	savon neutre et traditerapeute		douleur	abcès ulcéré		centre de santé		suspect		antibiotique
cozo	ouinhi	gangban	gangban	1	feminin			tache	inf 5	abdomen	8 sem	spontanée	centre de santé	aucun		mycose cutane		maison		simple		antimycosique
cozo	ouinhi	gangban	gangban	1	feminin			tache	inf 5	tout le corps	1 sem	spontanée	centre de santé	aucun		pytiriasis versicolor		centre de santé		simple		antimycosique
cozo	ouinhi	gangban	awougbodjo	10	masculin	eleve		ulceration	inf 5	inferieur	3 jours	ecorchure	eau bouillante	bactrim	douleur	plaie traumatique	brique	maison		simple		pansement, antalgique
cozo	ouinhi	gangban	maison amaye adrien	5	feminin	eleve		ulceration	inf 5	inferieur	1 sem	objet piquant	eau bouillante et traditherapeute	paracetamol	douleur	plaie traumatique	epine	maison		simple		pansement, antalgique
cozo	ouinhi	gangban		5	feminin	eleve		ulceration	inf 5	inferieur	3 jours	objet tranchant	eau bouillante et traditherapeute			plaie traumatique	chute	maison		simple		pansement, antalgique
cozo	ouinhi	gangban	gangban	6	feminin	eleve		ulceration	inf 5	inferieur	3 sem	objet pointu	traditherapeute	paracetamol	douleur	plaie traumatique	piqure	maison		simple		pansement, antalgique
cozo	ouinhi	gangban	maison setonon	9	masculin	eleve		ulceration	inf 5	inferieur	1 sem	spontanée	eau bouillante et traditherapeute	gelule	douleur	plaie traumatique	epine	maison		simple		pansement, antalgique
cozo	ouinhi	gangban	maison fassinou	10	feminin	eleve		ulceration	inf 5	inferieur	10 sem	objet contondant	eau bouillante et traditherapeute	gelule, batrim	douleur	plaie traumatique		maison		simple		pansement, antalgique
cozo	ouinhi	gangban	maison dossa	12	feminin	eleve		ulceration	inf 5	inferieur	1 sem	epine	eau bouillante et traditherapeute	gelule	douleur	plaie traumatique	epine	maison		simple		pansement, antalgique
cozo	ouinhi	gangban	maison dossa	10	masculin	eleve		ulceration	inf 5	inferieur	3 jours	objet contondant	traditherapeute	paracetamol	douleur	plaie traumatique	coup-coup	maison		simple		pansement, antalgique
cozo	ouinhi	gangban	maiso akatomin	14	feminin	eleve		ulceration	inf 5	inferieur	4 sem	objet contondant	eau bouillante et traditherapeute		douleur	plaie traumatique	piqure	maison		simple		pansement, antalgique
cozo	ouinhi	gangban	maison abali	8	masculin	eleve		ulceration	inf 5	inferieur	1 sem	objet contondant	traditherapeute	paracetamol	douleur	plaie traumatique	chute	maison		simple		pansement, antalgique
cozo	ouinhi	gangban	houezounme	14	feminin	eleve		ulceration	inf 5	inferieur	2 sem	objet tranchant	eau bouillante et traditherapeute	paracetamol	fievre	plaie traumatique	chute	maison		simple		pansement, antalgique
cozo	ouinhi	gangban	maison awougbodjo	8	masculin	eleve		ulceration	inf 5	superieur	8 sem	chute	eau bouillante et traditherapeute	paracetamol	assécher la plaie	plaie traumatique	chute	maison		simple		pansement, antalgique
cozo	ouinhi	gangban	fassinouhoue	13	masculin	eleve		ulceration	inf 5	inferieur	1 sem	avp	traditherapeute	indo victago	assécher la plaie	plaie traumatique	avp	centre de santé		suspect		pansement, antalgique
cozo	ouinhi	gangban	maison koukoya	8	feminin	eleve		ulceration	inf 5	inferieur	4 sem	brique	traditherapeute	gelule	douleur	plaie traumatique	brique	maison		simple		pansement, antalgique
cozo	ouinhi	gangban	maison sonon	67	masculin	retraité		ulceration	inf 5	inferieur	6 ans	spontanée	eau bouillante et traditherapeute	gelule	assécher la plaie	ulcere chronique		centre de santé		référé	tohoues	pansement, antalgique
cozo	ouinhi	gangban		18	feminin	eleve		ulceration	entre 5 et 10	inferieur	15 ans	spontanée	eau bouillante et traditherapeute			ulcere chronique		centre de santé		simple		pansement, antalgique
cozo	ouinhi	gangban	maison nadjo	10	masculin	eleve		ulceration	inf 5	superieur	3 jours	épine	traditherapeute	paracetamol	douleur	plaie traumatique	epine	maison		simple		pansement, antalgique
cozo	ouinhi	gangban	lokossa	18	feminin	eleve		ulceration	sup 10	inferieur	3 ans	avp	eau bouillante et traditherapeute		douleur	ulcere chronique	avp	centre de santé		référé	tohoues	pansement, antalgique
cozo	ouinhi	gangban	lokossa	16	feminin	eleve		ulceration	sup 10	inferieur	3 ans	avp	eau bouillante et traditherapeute		douleur	ulcere chronique	avp	centre de santé		référé	tohoues	pansement, antalgique
cozo	ouinhi	gangban	maison goti	15	masculin	eleve		ulceration	inf 5	inferieur	3 sem	epine	eau bouillante et traditherapeute	gelule	douleur	plaie traumatique	epine	maison		simple		pansement, antalgique
cozo	ouinhi	gangban	gangban	13	feminin	eleve		ulceration	inf 5	inferieur	2 sem	objet piquant	eau bouillante et traditherapeute	paracetamol et ibuprofene		plaie traumatique	piqure	maison		simple		pansement, antalgique
cozo	ouinhi	gangban	maison hounsa	16	masculin	eleve		ulceration	inf 5	inferieur	6 sem	epine	traditherapeute	paracetamol et ibuprofene		plaie traumatique	epine	maison		simple		pansement, antalgique
cozo	ouinhi	gangban	maison sonon	14	masculin	retraité		ulceration	inf 5	inferieur	2 ans	spontanée	eau bouillante et traditherapeute	gelule	assécher la plaie	ulcere chronique		centre de santé		référé	tohoues	pansement, antalgique
cozo	ouinhi	gangban		13	feminin	eleve		ulceration	entre 5 et 10	inferieur	15 ans	spontanée	eau bouillante et traditherapeute			ulcere chronique		centre de santé		simple		pansement, antalgique
cozo	ouinhi	gangban	maison sonon	12	masculin	eleve		ulceration	inf 5	inferieur	6 ans	spontanée	eau bouillante et traditherapeute	gelule	assécher la plaie	ulcere chronique		centre de santé		référé	tohoues	pansement, antalgique
cozo	ouinhi	adame	atchivi robert	2	feminin			ulceration	inf 5	tete	1 semaine	spontanée	aucun	aucun	demangeaison	autre dermatose bactérienne		maison		suspect		antibiotique
cozo	ouinhi	adame	adame	4	feminin			tache	entre 5 et 10	tete	1mois	spontanée	aucun	aucun	demangeaison	teigne		maison		simple		antimycosique
cozo	ouinhi	adame	maison hinvihoue	22	masculin			ulceration	entre 5 et 10	inférieur	1 semaine	spontanée	tisane bouillante	diclo cloxa flazyl	douleur fièvre	autre dermatose bactérienne		centre de santé		référé	sagon	antibiotique
cozo	ouinhi	adame	adame	13	feminin	ecoliere		fissure	entre 5 et 10	inférieur	2mois	spontanée	aucun	aucun	douleur	fissure du talon		maison		simple		beurre de karité
cozo	ouinhi	adame	maison fanou	10	masculin	ecolier		ulceration	inf 5	tete	1mois	spontanée	poudre	aucun	demangeaison	lésions de grattage		maison		simple		beurre de karité
cozo	ouinhi	adame	adame	15	feminin	revendeur		tache	entre 5 et 10	inférieur	1an	spontanée	aucun	aucun	demangeaison	eczéma		maison		suspect		dermocorticoide
cozo	ouinhi	adame	zoungueme	3	feminin			ulceration	inf 5	inférieur	3ans	spontanée	aucun	cloxa	demangeaison	autre dermatose bactérienne		maison		simple		antiobiotique
cozo	ouinhi	adame	maison gandjehoue	6	masculin	ecolier		ulceration	entre 5 et 10	inférieur	1mois	spontanée	comprime ecrase et tisane bouillante	aucun	douleur	autre dermatose bactérienne		maison		suspect		antibiotique
cozo	ouinhi	adame	maison gandjehoue	3	masculin	ecolier		nodule	entre 5 et 10	inférieur	1 semaine	spontanée	aucun	para amoxicilline	douleur	autre dermatose bactérienne		centre de santé		suspect		antibiotique
cozo	ouinhi	adame	fawanou gerard	23	masculin	revendeur		ulceration	inf 5	inférieur	1mois	spontanée	aucun	aucun	douleur	autre dermatose bactérienne		centre de santé		suspect		antibiotique
cozo	ouinhi	adame	adame	8	masculin	ecolier		ulceration	inf 5	inférieur	4 semaines	spontanée	celules	aucun	demangeaison	lésions de grattage		maison		simple		antihistaminique
cozo	ouinhi	adame	adame	35	feminin	vendeuse		tache	inf 5	inférieur	1an	spontanée	aucun	aucun	douleur	autre mycose cutanée		maison		suspect		antimycosique
cozo	ouinhi	adame	ezin claude	20	feminin	cultivatrice		tache	inf 5	inférieur	1mois	spontanée	aucun	aucun	demangeaison	cicatrice		maison		simple		beurre de karité
cozo	ouinhi	adame	ezin claude	10	masculin			ulceration	entre 5 et 10	tete	4jours	spontanée	aucun	aucun	demangeaison douleur	autre dermatose bactérienne		centre de santé		référé	sagon	antibiotique
cozo	ouinhi	adame	adame	6	masculin			tache	inf 5	tete	5jours	spontanée	aucun	aucun	demangeaison	teigne		maison		simple		amtimycosique
cozo	ouinhi	adame	dossa helene	12	masculin	ecolier		ulceration	inf 5	inférieur	1an	grattage	aucun	aucun	demangeaison	lésions de grattage		maison		simple		antihistaminique
cozo	ouinhi	adame	tougoulou sylvain	8	feminin	ecoliere		cicatrice	inf 5	tout le corps		spontanée	aucun	aucun	demangeaison	urticaire		maison		simple		dermocorticoide
cozo	ouinhi	adame	adame	2.5	feminin			tache	inf 5	tete	1an	spontanée	aucun	aucun	demangeaison	teigne		maison		simple		antimycosique
cozo	ouinhi	adame	adame	12	feminin			tache	inf 5	parties genitales	1semain	aucun	aucun	aucun	demangeaison	autre mycose cutanée		maison		simple		antimycosique
cozo	ouinhi	adame	adame	10	feminin	ecoliere		tache	inf 5	tete	1an	spontanée	aucun	aucun	demangeaison	teigne		maison		simple		antimycosique
cozo	ouinhi	adame	adame	9	masculin	ecolier		tache	entre 5 et 10	tete	1an	spontanée	aucun	aucun	demangeaison	teigne		maison		suspect		antimycosique
cozo	ouinhi	adame	adame	14	masculin	ecolier		tache	entre 5 et 10	abdomen	2mois	spontanée	aucun	aucun	demangeaison	eczéma		maison		suspect		dermocorticoide
cozo	ouinhi	adame	fatoye julien	12	feminin			tache	inf 5	tete	1 semaine	spontanée	aucun	aucun	demangeaison	teigne		maison		simple		antimycosique
cozo	ouinhi	adame	odja adolphe	2	masculin			ulceration	entre 5 et 10	inférieur	6jours	spontanée	aucun	aucun	demangeaison	lésions de grattage		maison		suspect		antihistaminique
cozo	ouinhi	adame	fanou vincent	30	feminin	vendeuse		nodule	inf 5	tout le corps	2mois	spontanée	aucun	aucun	demangeaison	urticaire		maison		simple		dermocorticoide
cozo	ouinhi	adame	adame	20	masculin			tache	inf 5	tout le corps		aucun	aucun	aucun	aucun	teigne				simple		antimycosique
cozo	ouinhi	adame	monnoude evariste	35	feminin	revendeuse		tache	inf 5	dos		aucun	aucun	aucun	aucun	teigne				simple		antimycosique
cozo	ouinhi	adame	chef village	58	feminin	revendeur		tache	inf 5	teigne		aucun	centre de santé	aucun	aucun	teigne		maison		simple		antimycosique
cozo	ouinhi	adame	zannou augustine	3	feminin			tache	inf 5	tete	8 semaines	spontanée	centre de santé	aucun	aucun	teigne		centre de santé		simple		antimycosique
cozo	ouinhi	adame	monnoude evariste	65	feminin			tache	inf 5	tout le corps		aucun	aucun	ampiciline	demangeaison douleur	gale				référé		antigaleux
cozo	ouinhi	adame	avogniko paulette	21	masculin	ecolier		ulceration	inf 5	inférieur	4 semaines	aucun	aucun	aucun	aucun	eczéma		centre de santé		simple		dermocorticoide
cozo	ouinhi	adame	adame	17	feminin			tache	inf 5	tout le corps	1an	aucun	aucun	aucun	aucun	gale				référé		antigaleux
cozo	ouinhi	adame	dagnihoun pauline	12	masculin	ecolier		ulceration	inf 5	inférieur	24 semaines	aucun	golule	paracetamol	douleur	eczéma		centre de santé		simple		dermocorticoide
cozo	ouinhi	adame	maison houmenou nestor	7	masculin	ecolier		ulceration	inf 5	inférieur et supérieur	2semaines	spontanée	coprime ecrase	claxa	cicatrisation	autre dermatose bactérienne		maison		simple		antibiotique
cozo	ouinhi	adame	dahomehouegbe	13	masculin			ulceration	inf 5	inférieur	2mois	spontanée	comprime ecrase	aucun	aucun	autre dermatose bactérienne		maison		simple		pansement
cozo	ouinhi	adame	odja david	6	feminin			autre dermatose bactériennee collecte	entre 5 et 10	fesse		spontanée	poudre	aucun	collection du pus	autre dermatose bactérienne		centre de santé		référé	sagon	antibiotique
cozo	ouinhi	adame	maison bonou	14	masculin	ecolier		tache		cuir chevelu	8 semaines	aucun	aucun	aucun	demangeaison	teigne		centre de santé		simple		antimycosique
cozo	ouinhi	adame	maison ezin	14	feminin			ulceration teigne	inf 5	inférieur		eau bouillante	aucun	aucun	aucun	teigne		maison		simple		antimycosique
cozo	ouinhi	adame	maison tosso	88	masculin	cultivateur		ulceration	inf 5	inférieur	4mois	picotement	centre de santé	para amoxicilline	demangeaison picotemant	urticaire		centre de santé		simple		dermocorticoide
cozo	ouinhi	adame	maison alikon	31	masculin	pecheur		dermatose	inf 5	plis inguinaux	1 semaine	dermatose	centre de santé	amoxicilline cloxa	demangeaison	autre mycose cutanée		centre de santé		simple		antimycosique
cozo	ouinhi	adame	adame	26	feminin	menagere		dermatose	inf 5	inférieur	12mois	dermatose	centre de santé	paracetamol	aucun	urticaire		centre de santé		simple		dermocorticoide
cozo	ouinhi	adame	bonou barthlélémi	4	feminin			vesicule	inf 5	tout le corps	2 semaines	spontanée	aucun	cloxa	vesicules	autre dermatose bactérienne		maison		simple		antibiotique
cozo	ouinhi	adame	ezin didier	12	masculin	ecolier		vesicule	inf 5	tout le corps		spontanée	aucun	aucun	demangeaison tache	lésions de grattage		centre de santé		référé	sagon	antihistaminique
cozo	ouinhi	adame	maison dah	3	masculin			vesicule	inf 5	inférieur	8jours	spontanée	aucun	aucun	autre dermatose bactérienne	autre dermatose bactérienne		centre de santé		référé	sagon	antibiotique
cozo	ouinhi	adame	maison dakpame	2	masculin			ulceration	inf 5	tout le corps		spontanée	poudre	aucun	ulceration	autre dermatose bactérienne		maison		référé	sagon	antibiotique
cozo	ouinhi	adame	zannou augustin	6	feminin	ecoliere		nodule uiceration	inf 5	inférieur	3 semaines	spontanée	aucun	aucun	douleur	autre dermatose bactérienne		centre de santé		simple		antibiotique
cozo	ouinhi	adame	adame	6	feminin			tache		inférieur		spontanée	aucun	aucun		eczéma				simple		dermocorticoide
cozo	ouinhi	adame	mason dogbamè	25	feminin			tache		inférieur		spontanée	aucun	aucun		eczéma				simple		dermocorticoide
cozo	ouinhi	adame	maison dogbamè	17	feminin			nodule		visage		spontanée	aucun	aucun		acné				simple		dermocorticoide
cozo	ouinhi	adame	adame	9	feminin			tache				spontanée	aucun	aucun		autre mycose cutanée				simple		antimycosique
cozo	ouinhi	adame	adamè	1	feminin			tache	inf 5	partie génitale	1 semaine	spontanée	aucun	aucun	demengeaison	autre dermatose bactérienne		centre de snté		simple		antibiotique
cozo	ouinhi	adame	mason dogbamè	35	feminin			tache				spontanée	aucun	aucun		eczéma				simple		dermocorticoide
cozo	ouinhi	adame	maison adagbédji	6	masculin			tache				spontanée	aucun	aucun		eczéma				simple		dermocorticoide
cozo	ouinhi	adame	adame	25	feminin			tache				spontanée	aucun	aucun		autre mycose cutanée				simple		antimycosique
cozo	ouinhi	adame	adame	19	masculin			tache				spontanée	aucun	aucun		eczéma				simple		dermocorticoide
cozo	ouinhi	adame	adame	16	masculin			tache		tete		spontanée	aucun	aucun		teigne				simple		antimycosique
cozo	ouinhi	adame	adame	15	feminin			tache		tete		spontanée	aucun	aucun		teigne				simple		antimycosique
cozo	ouinhi	adame	adame	17	masculin			tache		tete		spontanée	aucun	aucun		teigne				simple		antimycosique
cozo	ouinhi	adame	adame	16	masculin			tache		tete		spontanée	aucun	aucun		teigne				simple		antimycosique
cozo	ouinhi	adame	adame	51	feminin			tache				spontanée	aucun	aucun		autre mycose cutanée				simple		antimycosique
cozo	ouinhi	adame	adame	2	feminin			tache		tete		spontanée	aucun	aucun		teigne				simple		antimycosique
cozo	ouinhi	adame	adame	11	masculin			tache		tete		spontanée	aucun	aucun		teigne				simple		antimycosique
cozo	ouinhi	adame	adame	15	feminin			tache				spontanée	aucun	aucun		autre mycose cutanée				simple		antimycosique
cozo	ouinhi	adame	adame	60	feminin			périonysis		ongle		spontanée	aucun	aucun		périonyxis				simple		antimycosique
cozo	ouinhi	adame	adame	12	masculin			tache				spontanée	aucun	aucun		autre mycose cutanée				simple		antimycosique
cozo	ouinhi	adame	adame	18	feminin			tache				spontanée	aucun	aucun		autre mycose cutanée				simple		antimycosique
cozo	ouinhi	adame	adame	2	feminin			tache				spontanée	aucun	aucun		autre mycose cutanée				simple		antimycosique
cozo	ouinhi	adame	adame	18	feminin			tache				spontanée	aucun	aucun		autre mycose cutanée				simple		antimycosique
cozo	ouinhi	adame	adame	18	masculin			tache				spontanée	aucun	aucun		autre mycose cutanée				simple		antimycosique
cozo	ouinhi	adame	adame	10	masculin			tache				spontanée	aucun	aucun		lésions de grattage				simple		antihistaminique
cozo	ouinhi	adame	adame	5	feminin			lésions de grattage				spontanée	aucun	aucun		autre mycose cutanée				simple		antimycosique
cozo	ouinhi	adame	adame	8	feminin			lésions de grattage				spontanée	aucun	aucun		lésions de grattage				simple		antihistaminique
cozo	ouinhi	adame	adame	10	masculin			cicatrice		inférieur		spontanée	aucun	aucun		cicatrice				simple		beurre de karité
cozo	ouinhi	adame	maison gandje	23	feminin			vésicules				spontanée	aucun	aucun		autre dermatose bactérienne				suspect		antibiotique
cozo	ouinhi	adame	adame	9	feminin			papule				spontanée	aucun	aucun		bouton chaleur				simple		beurre de karité
cozo	ouinhi	adame	adame	38	feminin			papule				spontanée	aucun	aucun		bouton chaleur				simple		beurre de karité
cozo	ouinhi	adame	adame	50	feminin	menagere		papule				spontanée	aucun	aucun		urticaire				simple		dermocorticoide
cozo	ouinhi	adame	adame	18	feminin			cicatrice		inférieur		spontanée	aucun	aucun		cicatrice				simple		beurre de karité
cozo	ouinhi	adame	adame	23	feminin			cicatrice		inférieur		spontanée	aucun	aucun		cicatrice				simple		beurre de karité
cozo	ouinhi	adame	adame	14	feminin			cicatrice		inférieur		spontanée	aucun	aucun		cicatrice				simple		beurre de karité
cozo	ouinhi	adame	adame	9	feminin			cicatrice		inférieur		spontanée	aucun	aucun		cicatrice				simple		beurre de karité
cozo	ouinhi	adame	adame	10	feminin			papule				spontanée	aucun	aucun		bouton chaleur				simple		beurre de karité
cozo	ouinhi	adame	adame	12	masculin			tache		tete		spontanée	aucun	aucun		teigne				simple		antimycosique
cozo	ouinhi	adame	zannou desire	3	masculin			vésicules			1 mois	spontanée	aucun	cloxacilline	douleur	autre dermatose bactérienne				suspect		antibiotique
cozo	ouinhi	adame	maison dogbanmè	25	feminin			vésicules				spontanée	aucun	aucun		autre dermatose bactérienne				suspect		antibiotique
cozo	ouinhi	adame	maison hounnou	2	masculin			vésicules				spontanée	aucun	aucun		autre dermatose bactérienne				suspect		antibiotique
cozo	ouinhi	adame	maison hounnou	2	feminin			vésicules				spontanée	aucun	aucun		autre dermatose bactérienne				suspect		antibiotique
cozo	ouinhi	adame	maison alikou	30	feminin			vésicules				spontanée	aucun	aucun		autre dermatose bactérienne				suspect		antibiotique
cozo	ouinhi	adame	maison gandje	30	feminin			vésicules				spontanée	aucun	aucun		autre dermatose bactérienne				suspect		antibiotique
cozo	ouinhi	adame	maison alikou	51	masculin			vésicules				spontanée	aucun	aucun		autre dermatose bactérienne				suspect		antibiotique
cozo	ouinhi	adame	maison gandje	55	masculin			vésicules				spontanée	aucun	aucun		autre dermatose bactérienne				suspect		antibiotique
cozo	ouinhi	adame	maison gandje	70	masculin			vésicules				spontanée	aucun	aucun		autre dermatose bactérienne				suspect		antibiotique
cozo	ouinhi	adame	maison dohoue	8	feminin			vésicules				spontanée	aucun	aucun		autre dermatose bactérienne				suspect		antibiotique
cozo	ouinhi	adame	adame	20	masculin			vésicules				spontanée	aucun	aucun		autre dermatose bactérienne				suspect		antibiotique
cozo	ouinhi	adame	adame	3	masculin			tache		tete		spontanée	aucun	aucun		teigne				simple		antimycosique
cozo	ouinhi	adame	maison oba	30	feminin			tache				spontanée	aucun	aucun		eczéma				simple		dermocorticoide
cozo	ouinhi	adame	maison kouhossounon	5	feminin			tache		tete		spontanée	aucun	aucun		teigne				simple		antimycosique
cozo	ouinhi	adame	adame	1	masculin			tache				spontanée	aucun	aucun		eczéma				simple		dermocorticoide
cozo	ouinhi	adame	adame	9	feminin			vésicules				spontanée	aucun	aucun		autre dermatose bactérienne				suspect		antibiotique
cozo	ouinhi	adame	maidon ezoui	23	masculin			tache				spontanée	aucun	aucun		eczéma				simple		dermocorticoide
cozo	ouinhi	adame	maison zannou	8	feminin			tache		tete		spontanée	aucun	aucun		teigne				simple		antimycosique
cozo	ouinhi	adame	maison fatoye	5	masculin			tache		tete		spontanée	aucun	aucun		teigne				simple		antimycosique
cozo	ouinhi	adame	maison fatoye	1	masculin			tache		tete		spontanée	aucun	aucun		teigne				simple		antimycosique
cozo	ouinhi	adame	adame	29	feminin			cicatrice		inférieur		spontanée	aucun	aucun		cicatrice				simple		beurre de karité
cozo	ouinhi	adame	adame	4	masculin			tache				spontanée	aucun	aucun		autre mycose cutanée				simple		antimycosique
cozo	ouinhi	adame	adame	5	feminin			tache				spontanée	aucun	aucun		autre mycose cutanée				simple		antimycosique
cozo	ouinhi	adame	adame	7	feminin			tache				spontanée	aucun	aucun		autre mycose cutanée				simple		antimycosique
cozo	ouinhi	adame	adame	3	feminin			tache				spontanée	aucun	aucun		autre mycose cutanée				simple		antimycosique
cozo	ouinhi	adame	adame	6	masculin			vesicule				spontanée	aucun	aucun		autre dermatose bactérienne				simple		antibiotique
cozo	ouinhi	adame	adame	51	feminin			oedeme		index		spontanée	aucun	aucun		panaris				simple		antibiotique
cozo	ouinhi	adame	maison gbede	3.5	masculin			tache		tete		spontanée	aucun	aucun		teigne				simple		antimycosique
cozo	ouinhi	adame	adame	7	masculin			vesicule				spontanée	aucun	aucun		autre dermatose bactérienne				simple		antibiotique
cozo	ouinhi	adame	maison atchivi	25	feminin			cheloide				spontanée	aucun	aucun		cheloide				simple		beurre de karité
cozo	ouinhi	adame	adame	60	feminin			cicatrice		inférieur		spontanée	aucun	aucun		cicatrice				simple		beurre de karité
cozo	ouinhi	adame	adame	55	feminin			tache				spontanée	aucun	aucun		eczéma				simple		dermocorticoide
cozo	ouinhi	adame	adame	55	feminin			tache				spontanée	aucun	aucun		autre mycose cutanée				simple		antimycosique
cozo	ouinhi	adame	adame	37	feminin			périonysis		ongle		spontanée	aucun	aucun		périonyxis				simple		antimycosique
cozo	ouinhi	adame	adame	4	feminin			lésions de grattage				spontanée	aucun	aucun		lésions de grattage				simple		antihistaminique
cozo	ouinhi	adame	adame	20	feminin			tache				spontanée	aucun	aucun		autre mycose cutanée				simple		antimycosique
cozo	ouinhi	adame	adame	10	masculin			tache		tete		spontanée	aucun	aucun		teigne				simple		antimycosique
cozo	ouinhi	adame	adame	5	feminin			tache		tete		spontanée	aucun	aucun		teigne				simple		antimycosique
cozo	ouinhi	adame	maison kouhossounon	2	masculin			tache		tete		spontanée	aucun	aucun		teigne				simple		antimycosique
cozo	ouinhi	adame	adame	25	feminin			tache				spontanée	aucun	aucun		autre mycose cutanée				simple		antimycosique
cozo	ouinhi	adame	adame	11	masculin			cicatrice		inférieur		spontanée	aucun	aucun		cicatrice				simple		beurre de karité
cozo	ouinhi	adame	adame	10	feminin			cicatrice		inférieur		spontanée	aucun	aucun		cicatrice				simple		beurre de karité
cozo	ouinhi	adame	adame	9	masculin			cicatrice		inférieur		spontanée	aucun	aucun		cicatrice				simple		beurre de karité
cozo	ouinhi	adame	adame	6	feminin			cicatrice		inférieur		spontanée	aucun	aucun		cicatrice				simple		beurre de karité
cozo	ouinhi	adame	adame	8	feminin			cicatrice		inférieur		spontanée	aucun	aucun		cicatrice				simple		beurre de karité
cozo	ouinhi	adame	adame	10	masculin			cicatrice		inférieur		spontanée	aucun	aucun		cicatrice				simple		beurre de karité
cozo	ouinhi	adame	adame	8	masculin			cicatrice		inférieur		spontanée	aucun	aucun		cicatrice				simple		beurre de karité
cozo	ouinhi	adame	adame	12	feminin			cicatrice		inférieur		spontanée	aucun	aucun		cicatrice				simple		beurre de karité
cozo	ouinhi	adame	adame	10	feminin			cicatrice		inférieur		spontanée	aucun	aucun		cicatrice				simple		beurre de karité
cozo	ouinhi	adame	adame	11	masculin			cicatrice		inférieur		spontanée	aucun	aucun		cicatrice				simple		beurre de karité
cozo	ouinhi	adame	adame	12	masculin			cicatrice		inférieur		spontanée	aucun	aucun		cicatrice				simple		beurre de karité
cozo	ouinhi	adame	adame	8	masculin			cicatrice		inférieur		spontanée	aucun	aucun		cicatrice				simple		beurre de karité
cozo	ouinhi	adame	adame	8	masculin			cicatrice		inférieur		spontanée	aucun	aucun		cicatrice				simple		beurre de karité
cozo	ouinhi	adame	adame	6	masculin			cicatrice		inférieur		spontanée	aucun	aucun		cicatrice				simple		beurre de karité
cozo	ouinhi	adame	adame	9	masculin			cicatrice		inférieur		spontanée	aucun	aucun		cicatrice				simple		beurre de karité
cozo	ouinhi	adame	adame	3	masculin			cicatrice		inférieur		spontanée	aucun	aucun		cicatrice				simple		beurre de karité
cozo	ouinhi	adame	adame	9	feminin			cicatrice		inférieur		spontanée	aucun	aucun		cicatrice				simple		beurre de karité
cozo	ouinhi	adame	adame	9	feminin			cicatrice		inférieur		spontanée	aucun	aucun		cicatrice				simple		beurre de karité
cozo	ouinhi	adame	adame	9	masculin			cicatrice		inférieur		spontanée	aucun	aucun		cicatrice				simple		beurre de karité
cozo	ouinhi	adame	adame	8	masculin			cicatrice		inférieur		spontanée	aucun	aucun		cicatrice				simple		beurre de karité
cozo	ouinhi	adame	adame	6	masculin			cicatrice		inférieur		spontanée	aucun	aucun		cicatrice				simple		beurre de karité
cozo	ouinhi	adame	adame	12	masculin			cicatrice		inférieur		spontanée	aucun	aucun		cicatrice				simple		beurre de karité
cozo	ouinhi	adame	adame	10	masculin			cicatrice		inférieur		spontanée	aucun	aucun		cicatrice				simple		beurre de karité
cozo	ouinhi	adame	adame	6	masculin			cicatrice		inférieur		spontanée	aucun	aucun		cicatrice				simple		beurre de karité
cozo	ouinhi	adame	adame	11	masculin			cicatrice		inférieur		spontanée	aucun	aucun		cicatrice				simple		beurre de karité
cozo	ouinhi	adame	adame	11	feminin			cicatrice		inférieur		spontanée	aucun	aucun		cicatrice				simple		beurre de karité
cozo	ouinhi	adame	adame	5	masculin			cicatrice		inférieur		spontanée	aucun	aucun		cicatrice				simple		beurre de karité
cozo	ouinhi	adame	adame	8	feminin			cicatrice		inférieur		spontanée	aucun	aucun		cicatrice				simple		beurre de karité
cozo	ouinhi	adame	adame	5	masculin			cicatrice		inférieur		spontanée	aucun	aucun		cicatrice				simple		beurre de karité
cozo	ouinhi	adame	adame	10	masculin			cicatrice		inférieur		spontanée	aucun	aucun		cicatrice				simple		beurre de karité
cozo	ouinhi	adame	adame	2.5	feminin			cicatrice		inférieur		spontanée	aucun	aucun		cicatrice				simple		beurre de karité
cozo	ouinhi	adame	adame	9.5	feminin			cicatrice		inférieur		spontanée	aucun	aucun		cicatrice				simple		beurre de karité
cozo	ouinhi	adame	adame	10	feminin			cicatrice		inférieur		spontanée	aucun	aucun		cicatrice				simple		beurre de karité
cozo	ouinhi	adame	adame	13	masculin			cicatrice		inférieur		spontanée	aucun	aucun		cicatrice				simple		beurre de karité
cozo	ouinhi	adame	adame	6	masculin			cicatrice		inférieur		spontanée	aucun	aucun		cicatrice				simple		beurre de karité
cozo	ouinhi	adame	adame	12	feminin			cicatrice		inférieur		spontanée	aucun	aucun		cicatrice				simple		beurre de karité
cozo	ouinhi	adame	adame	9	masculin			cicatrice		inférieur		spontanée	aucun	aucun		cicatrice				simple		beurre de karité
cozo	ouinhi	adame	adame	13	masculin			cicatrice		inférieur		spontanée	aucun	aucun		cicatrice				simple		beurre de karité
cozo	ouinhi	adame	adame	8	masculin			cicatrice		inférieur		spontanée	aucun	aucun		cicatrice				simple		beurre de karité
cozo	ouinhi	adame	adame	8	feminin			cicatrice		inférieur		spontanée	aucun	aucun		cicatrice				simple		beurre de karité
cozo	ouinhi	adame	adame	6	feminin			cicatrice		inférieur		spontanée	aucun	aucun		cicatrice				simple		beurre de karité
cozo	ouinhi	adame	adame	6	masculin			cicatrice		inférieur		spontanée	aucun	aucun		cicatrice				simple		beurre de karité
cozo	ouinhi	adame	adame	12	feminin			cicatrice		inférieur		spontanée	aucun	aucun		cicatrice				simple		beurre de karité
cozo	ouinhi	adame	adame	9	feminin			cicatrice		inférieur		spontanée	aucun	aucun		cicatrice				simple		beurre de karité
cozo	ouinhi	adame	adame	8	feminin			cicatrice		inférieur		spontanée	aucun	aucun		cicatrice				simple		beurre de karité
cozo	ouinhi	adame	adame	8	feminin			cicatrice		inférieur		spontanée	aucun	aucun		cicatrice				simple		beurre de karité
cozo	ouinhi	adame	adame	10	masculin			cicatrice		inférieur		spontanée	aucun	aucun		cicatrice				simple		beurre de karité
cozo	ouinhi	adame	adame	6	feminin			cicatrice		inférieur		spontanée	aucun	aucun		cicatrice				simple		beurre de karité
cozo	ouinhi	adame	adame	9	feminin			cicatrice		inférieur		spontanée	aucun	aucun		cicatrice				simple		beurre de karité
cozo	ouinhi	adame	adame	6	feminin			cicatrice		inférieur		spontanée	aucun	aucun		cicatrice				simple		beurre de karité
cozo	ouinhi	adame	adame	8.5	feminin			cicatrice		inférieur		spontanée	aucun	aucun		cicatrice				simple		beurre de karité
cozo	ouinhi	adame	adame	8	masculin			cicatrice		inférieur		spontanée	aucun	aucun		cicatrice				simple		beurre de karité
cozo	ouinhi	adame	adame	5	feminin			cicatrice		inférieur		spontanée	aucun	aucun		cicatrice				simple		beurre de karité
cozo	ouinhi	adame	adame	11	feminin			cicatrice		inférieur		spontanée	aucun	aucun		cicatrice				simple		beurre de karité
cozo	ouinhi	adame	adame	8	feminin			cicatrice		inférieur		spontanée	aucun	aucun		cicatrice				simple		beurre de karité
cozo	ouinhi	adame	monnoude evariste	16	feminin			tache		tout le corps		spontanée	aucun	aucun		gale						antigaleux
cozo	ouinhi	adame	gouchonou adolphe	2	masculin			ulceration	inf 5	oreille	3mois	spontanée	aucun	amoxicilline	fièvre	plaie infectée		centre de santé		référé	sagon	antibiotique
cozo	ouinhi	adame	maison hinnou	12	feminin			ulceration	inf 5	inférieur	6mois	piqure par plante	tisane bouillante	aucun	demangeaison douleur	plaie infectée	piqure par plante	maison		suspect		pansement
cozo	ouinhi	adame	maison taahoue	11	masculin	ecolier		ulceration	entre 5 et 10	inférieur	2mois	brulure thermique	aucun	aucun	douleur picotement	ulcere chronique	brulure thermique	maison		suspect		pansement
cozo	ouinhi	adame	gnonlonfin frederic	11	feminin	ecolier		ulceration	entre 5 et 10	inférieur	1mois	aucun	tisane bouillante	aucun	douleur	plaie traumatique	brulure thermique	maison		suspect		pansement
cozo	ouinhi	adame	gnonlonfin rene	7	feminin	ecoliere		ulceration	entre 5 et 10	inférieur	3mois	chutte	aucun	cloxa	douleur	ulcere chronique	chutte	maison		suspect		pansement
cozo	ouinhi	adame	maison dogbanmin	10	masculin	ecolier		ulceration	entre 5 et 10	inférieur	1mois	chutte	celules	amoxicilline	demangeaison	plaie traumatique	chutte	centre de santé		suspect		pansement
cozo	ouinhi	adame	ezin bertin	5	feminin	ecoliere		ulceration	inf 5	inférieur et supérieur	2 semaines	chutte	aucun	aucun	douleur	plaie traumatique	chutte	maison		simple		pansement
cozo	ouinhi	adame	adagbodji	21	feminin	ecoliere		ulceration	entre 5 et 10	inférieur	6jours	spontanée	micogboko	aucun	ulceration	plaie traumatique	avp	centre de santé		référé	sagon	pansement
cozo	ouinhi	adame	maison gandjehoue	16	feminin	ecoliere		ulceration	inf 5	inférieur	4 semaines	traumatisme	automedication	aucun	douleur assecher la plaie	plaie traumatique		centre de santé		simple		pansement
cozo	ouinhi	adame	zinsou kantin	10	masculin			ulceration	inf 5	inférieur	4 semaines	objet tranchant	aucun	cloxa	douleur	plaie traumatique		centre de santé		simple		pansement
cozo	ouinhi	adame	odjo cyrille	13	masculin	ecolier		ulceration	inf 5	inférieur	4 semaines	objet tranchant	aucun	aucun	douleur	plaie traumatique		centre de santé		simple		pansement
cozo	ouinhi	adame	avogniko paulette	40	feminin	menagere		ulceration	inf 5	inférieur	2 semaines	aucun	eau bouillante	amoxicilline	douleur fievre	plaie traumatique		centre de santé		simple		pansement
cozo	ouinhi	adame	ayidou monique	13	feminin			ulceration	inf 5	supérieur		objet tranchant	poudre	paracetamol	douleur	plaie traumatique		centre de santé		simple		pansement
cozo	ouinhi	adame	ayitome edmond	11	feminin	ecoliere		ulceration	inf 5	inférieur		traumatisme	aucun	paracetamol	douleur	plaie traumatique		centre de santé		simple		pansement
cozo	ouinhi	adame	adjahossou augustin	11	masculin	ecolier		ulceration	inf 5	inférieur		objet tranchant	aucun	paracetamol	douleur	plaie traumatique		centre de santé		simple		pansement
cozo	ouinhi	adame	maison akodo	30	feminin			ulceration	inf 5	inférieur et supérieur		aucun	aucun	aucun	aucun	plaie traumatique				simple		pansement
cozo	ouinhi	adame	maison atemon	30	feminin	revendeur		ulceration	inf 5	inférieur	6jours	spontanée	comprime ecrase et tisane bouillante	paracetamol	brulure douleur fievre	plaie traumatique		maison		simple		pansement
cozo	ouinhi	adame	maison ahko	68	feminin	vendeuse		ulceration	entre 5 et 10	inférieur	6ans	demangeaison	centre de santé	paracetamol	aucun	ulcere de buruli		centre de santé		référé	sagon	pansement
cozo	ouinhi	adame	maison adagbodji	46	masculin	macon		ulceration	inf 5	inférieur	2mois	plaie traumatique	centre de santé	para amoxicilline	douleur	plaie traumatique		centre de santé		simple		pansement
cozo	ouinhi	adame	maison fawanon	4	masculin			ulceration	inf 5	visage	6jours	plaie traumatique	centre de santé	para amoxicilline	douleur	plaie traumatique		centre de santé		simple		pansement
cozo	ouinhi	adame	maison dogbanme	50	masculin	pecheur		nodule ulceration	entre 5 et 10	inférieur	15 semaines	aucun	centre de santé	para ibuprofene amoxicilline	douleur	ulcere de buruli		centre de santé		référé	sagon	pansement
cozo	ouinhi	adame	gnonlon frederic	9	masculin	ecolier		ulceration	inf 5	inférieur		aucun	poudre tisane bouillante	aucun	ulceration	plaie traumatique	football	maison		simple		pansement
cozo	ouinhi	adame	adagbodji	14	masculin			ulceration	inf 5	inférieur	1 semaine	brulure	aucun	amoxicilline cloxa	ulceration	plaie traumatique	brulure	centre de santé		référé	sagon	pansement
cozo	ouinhi	adame	maison kpohoue	8	masculin	ecolier		ulceration	inf 5	pied	3jours	spontanée	aucun	aucun	aucun	plaie traumatique	avp	maison		simple		pansement
cozo	ouinhi	adame	maison ehouin ayihade	5	masculin			ulceration	inf 5	inférieur		aucun	aucun	para ibuprofene amoxicilline		plaie traumatique	lame	maison		simple		pansement
cozo	ouinhi	adame	maison atchivi	11	feminin	ecoliere		ulceration	inf 5	inférieur		aucun	aucun	aucun	aucun	plaie traumatique	branche	maison		simple		pansement
cozo	ouinhi	adame	atchibogou	10	feminin			ulceration	inf 5	inférieur	3mois	aucun	aucun	amoxicilline cloxa	ulceration	ulcere chronique	par grattage	maison		simple		pansement
cozo	ouinhi	adame	ezin odile	10	masculin	ecolier		ulceration	inf 5	inférieur	10jours	aucun	poudre	aucun	plaie	plaie traumatique	par grattage	maison		simple		pansement
cozo	ouinhi	adame	gannan elise	12	masculin	ecolier		ulceration	inf 5	supérieur	4jours	chutte	comprime ecrase	aucun	aucun	plaie traumatique	avp	maison		simple		pansement
cozo	ouinhi	adame	maison houhossou gerad	32	feminin	revendeur		ulceration	inf 5	supérieur	16jours	spontanée	aucun	amoxicilline cloxa	douleur	plaie traumatique	par grattage	centre de santé		simple		pansement
cozo	ouinhi	adame	maison zannou kpoto	40	masculin	cultivateur		ulceration	entre 5 et 10	inférieur	20ans	turnefaction	centre de santé	para ibuprofene amoxicilline	demangeaison douleur saignement	ulcere chronique		centre de santé		référé	sagon	pansement
cozo	ouinhi	adame	maison zannou kpoto	13	masculin	ecolier		ulceration	inf 5	inférieur		spontanée bois	eau brouillante gelule		ulceration	plaie traumatique	bois	maison		simple		pansement
cozo	ouinhi	adame	abiosse	15	masculin			ulceration	inf 5	inférieur	4mois	spontanée	aucun	aucun	ulceration	ulcere chronique	grimpage de muir	maison		simple		pansement
cozo	ouinhi	adame	maison taahoue	28	masculin	ecolier		ulceration	entre 5 et 10	inférieur	7ans	spontanée picotement	centre de santé	para amoxicilline clxa	douleur saignement picotement	ulcere de buruli		centre de santé		référé	sagon	pansement
cozo	ouinhi	adame	maison akubachaton	6	feminin			ulceration	inf 5	inférieur		spontanée	aucun	amoxicilline	demangeaison	plaie traumatique	grattage	centre de santé		simple		pansement
cozo	ouinhi	adame	adame	14	masculin			ulceration				spontanée	aucun	aucun		plaie traumatique				simple		pansement
cozo	ouinhi	adame	adame	18	masculin			ulceration				spontanée	aucun	aucun		plaie traumatique				simple		pansement
cozo	ouinhi	adame	adame	9	masculin			ulceration				spontanée	aucun	aucun		plaie infectée				simple		antibiotique
cozo	ouinhi	adame	gnonlon frederic	9	masculin	ecolier		ulceration	inf 5	inférieur		aucun	poudre tisane bouillante	aucun	ulceration	plaie traumatique	football	maison		simple		pansement
cozo	ouinhi	adame	maison taahoue	11	masculin	ecolier		ulceration	entre 5 et 10	inférieur	2mois	brulure thermique	aucun	aucun	douleur picotement	ulcere chronique	brulure thermique	maison		suspect		pansement
cozo	ouinhi	adame	gnonlon frederic	9	feminin	ecolier		ulceration	inf 5	inférieur		aucun	poudre tisane bouillante	aucun	ulceration	plaie traumatique	football	maison		simple		pansement
cozo	ouinhi	adame	maison taahoue	11	masculin	ecolier		ulceration	entre 5 et 10	inférieur	2mois	brulure thermique	aucun	aucun	douleur picotement	ulcere chronique	brulure thermique	maison		suspect		pansement
cozo	ouinhi	adame	gnonlonfin rene	7	feminin	ecoliere		ulceration	entre 5 et 10	inférieur	3mois	chutte	aucun	cloxa	douleur	ulcere chronique	chutte	maison		suspect		pansement
cozo	ouinhi	adame	atchibogou	10	feminin			ulceration	inf 5	inférieur	3mois	aucun	aucun	amoxicilline cloxa	ulceration	ulcere chronique	par grattage	maison		simple		pansement
cozo	ouinhi	adame	maison zannou kpoto	32	masculin	cultivateur		ulceration	entre 5 et 10	inférieur	20ans	turnefaction	centre de santé	para ibuprofene amoxicilline	demangeaison douleur saignement	ulcere chronique		centre de santé		référé	sagon	pansement
cozo	ouinhi	adame	abiosse	15	masculin			ulceration	inf 5	inférieur	4mois	spontanée	aucun	aucun	ulceration	ulcere chronique	grimpage de muir	maison		simple		pansement
cozo	ouinhi	adame	atchibogou	10	feminin			ulceration	inf 5	inférieur	3mois	aucun	aucun	amoxicilline cloxa	ulceration	ulcere chronique	par grattage	maison		simple		pansement
cozo	ouinhi	adame	maison zannou kpoto	32	masculin	cultivateur		ulceration	entre 5 et 10	inférieur	20ans	turnefaction	centre de santé	para ibuprofene amoxicilline	demangeaison douleur saignement	ulcere chronique		centre de santé		référé	sagon	pansement
cozo	ouinhi	adame	abiosse	15	masculin			ulceration	inf 5	inférieur	4mois	spontanée	aucun	aucun	ulceration	ulcere chronique	grimpage de muir	maison		simple		pansement
cozo	ouinhi	adame		10	feminin			ulceration	inf 5	inférieur	3mois	aucun	aucun	amoxicilline cloxa	ulceration	ulcere chronique	par grattage	maison		simple		pansement
cozo	ouinhi	adame	adame	60	masculin	cultivateur		ulceration	inf 5	inférieur	3ans	spontanée	produit de natur		douleur	ulcere chronique		maison		simple		antalgique

## Sheet: Base Plaies
nom de l'aire sanitaire	district sanitaire	nom de la localité	adresse ou personne a contacter	age	sexe	profession	date de consultation	type de lésion	taille de la lésion	localisation	durée	etiologie	traitementlocalanterieur	traitementoralanté	motif du traitement ant	diagnostic	mecanisme	avis	associa	cat suivi du patient	centre de santé	type de traitement
cozo	ouinhi	gokpago	gokpago, maison kouton yevedo	12	masculin	ecolier		ulceration	entre 5 et 10	inférieur	3 semaines	objet tranchant	eau bouillante; comprimés écrasé 3 sem	amoxilline	ulceration	plaie traumatique	objet tranchant	centre de santé		suspect		pansement
cozo	ouinhi	gokpago	gokpago , maison kouton yevedo	3	masculin			ulceration	inf 5	inférieur	1 semaine	objet tranchant	eau bouillante	amoxilline	ulceration	plaie traumatique	objet tranchant	centre de santé		simple		pansement
cozo	ouinhi	gokpago	gokpago, kiki adjalala	11	masculin			ulceration	entre 5 et 10	inférieur	8 semaines	spontanée	poudre ( feuilles, ecorces, coquille d'escargot)	aucun	ulceration	plaie infectée		centre de santé		référé	dasso	pansement
cozo	ouinhi	gokpago	gokpago	21	feminin	vendeuse		ulceration	inf 5	inférieur	10 jours	grattage	aucun	aucun	ulceration	plaie traumatique	grattage	maison		simple		pansement
cozo	ouinhi	gokpago	gokpago, maison savi wusa	23	masculin	cultivateur		ulceration	entre 5 et 10	inférieur	8 semaines	spontanée	poudre ( feuilles, ecorces, coquille d'escargot)	aucun	ulceration	plaie infectée		centre de santé		référé	dasso	pansement
cozo	ouinhi	adame	gouchonou adolphe	2	masculin			ulceration	inf 5	oreille	3mois	spontanée	aucun	amoxicilline	fièvre	plaie infectée		centre de santé		référé	sagon	antibiotique
cozo	ouinhi	adame	maison hinnou	12	feminin			ulceration	inf 5	inférieur	6mois	piqure par plante	tisane bouillante	aucun	demangeaison douleur	plaie infectée	piqure par plante	maison		suspect		pansement
cozo	ouinhi	adame	maison taahoue	11	masculin	ecolier		ulceration	entre 5 et 10	inférieur	2mois	brulure thermique	aucun	aucun	douleur picotement	ulcere chronique	brulure thermique	maison		suspect		pansement
cozo	ouinhi	adame	gnonlonfin frederic	11	feminin	ecolier		ulceration	entre 5 et 10	inférieur	1mois	aucun	tisane bouillante	aucun	douleur	plaie traumatique	brulure thermique	maison		suspect		pansement
cozo	ouinhi	adame	gnonlonfin rene	7	feminin	ecoliere		ulceration	entre 5 et 10	inférieur	3mois	chutte	aucun	cloxa	douleur	ulcere chronique	chutte	maison		suspect		pansement
cozo	ouinhi	adame	maison dogbanmin	10	masculin	ecolier		ulceration	entre 5 et 10	inférieur	1mois	chutte	celules	amoxicilline	demangeaison	plaie traumatique	chutte	centre de santé		suspect		pansement
cozo	ouinhi	adame	ezin bertin	5	feminin	ecoliere		ulceration	inf 5	inférieur et supérieur	2 semaines	chutte	aucun	aucun	douleur	plaie traumatique	chutte	maison		simple		pansement
cozo	ouinhi	adame	adagbodji	21	feminin	ecoliere		ulceration	entre 5 et 10	inférieur	6jours	spontanée	micogboko	aucun	ulceration	plaie traumatique	avp	centre de santé		référé	sagon	pansement
cozo	ouinhi	adame	maison gandjehoue	16	feminin	ecoliere		ulceration	inf 5	inférieur	4 semaines	traumatisme	automedication	aucun	douleur assecher la plaie	plaie traumatique		centre de santé		simple		pansement
cozo	ouinhi	adame	zinsou kantin	10	masculin			ulceration	inf 5	inférieur	4 semaines	objet tranchant	aucun	cloxa	douleur	plaie traumatique		centre de santé		simple		pansement
cozo	ouinhi	adame	odjo cyrille	13	masculin	ecolier		ulceration	inf 5	inférieur	4 semaines	objet tranchant	aucun	aucun	douleur	plaie traumatique		centre de santé		simple		pansement
cozo	ouinhi	adame	avogniko paulette	40	feminin	menagere		ulceration	inf 5	inférieur	2 semaines	aucun	eau bouillante	amoxicilline	douleur fievre	plaie traumatique		centre de santé		simple		pansement
cozo	ouinhi	adame	ayidou monique	13	feminin			ulceration	inf 5	supérieur		objet tranchant	poudre	paracetamol	douleur	plaie traumatique		centre de santé		simple		pansement
cozo	ouinhi	adame	ayitome edmond	11	feminin	ecoliere		ulceration	inf 5	inférieur		traumatisme	aucun	paracetamol	douleur	plaie traumatique		centre de santé		simple		pansement
cozo	ouinhi	adame	adjahossou augustin	11	masculin	ecolier		ulceration	inf 5	inférieur		objet tranchant	aucun	paracetamol	douleur	plaie traumatique		centre de santé		simple		pansement
cozo	ouinhi	adame	maison akodo	30	feminin			ulceration	inf 5	inférieur et supérieur		aucun	aucun	aucun	aucun	plaie traumatique				simple		pansement
cozo	ouinhi	adame	maison atemon	30	feminin	revendeur		ulceration	inf 5	inférieur	6jours	spontanée	comprime ecrase et tisane bouillante	paracetamol	brulure douleur fievre	plaie traumatique		maison		simple		pansement
cozo	ouinhi	adame	maison ahko	68	feminin	vendeuse		ulceration	entre 5 et 10	inférieur	6ans	demangeaison	centre de santé	paracetamol	aucun	ulcere de buruli		centre de santé		référé	sagon	pansement
cozo	ouinhi	adame	maison adagbodji	46	masculin	macon		ulceration	inf 5	inférieur	2mois	plaie traumatique	centre de santé	para amoxicilline	douleur	plaie traumatique		centre de santé		simple		pansement
cozo	ouinhi	adame	maison fawanon	4	masculin			ulceration	inf 5	visage	6jours	plaie traumatique	centre de santé	para amoxicilline	douleur	plaie traumatique		centre de santé		simple		pansement
cozo	ouinhi	adame	maison dogbanme	50	masculin	pecheur		nodule ulceration	entre 5 et 10	inférieur	15 semaines	aucun	centre de santé	para ibuprofene amoxicilline	douleur	ulcere de buruli		centre de santé		référé	sagon	pansement
cozo	ouinhi	adame	gnonlon frederic	9	masculin	ecolier		ulceration	inf 5	inférieur		aucun	poudre tisane bouillante	aucun	ulceration	plaie traumatique	football	maison		simple		pansement
cozo	ouinhi	adame	adagbodji	14	masculin			ulceration	inf 5	inférieur	1 semaine	brulure	aucun	amoxicilline cloxa	ulceration	plaie traumatique	brulure	centre de santé		référé	sagon	pansement
cozo	ouinhi	adame	maison kpohoue	8	masculin	ecolier		ulceration	inf 5	pied	3jours	spontanée	aucun	aucun	aucun	plaie traumatique	avp	maison		simple		pansement
cozo	ouinhi	adame	maison ehouin ayihade	5	masculin			ulceration	inf 5	inférieur		aucun	aucun	para ibuprofene amoxicilline		plaie traumatique	lame	maison		simple		pansement
cozo	ouinhi	adame	maison atchivi	11	feminin	ecoliere		ulceration	inf 5	inférieur		aucun	aucun	aucun	aucun	plaie traumatique	branche	maison		simple		pansement
cozo	ouinhi	adame	atchibogou	10	feminin			ulceration	inf 5	inférieur	3mois	aucun	aucun	amoxicilline cloxa	ulceration	ulcere chronique	par grattage	maison		simple		pansement
cozo	ouinhi	adame	ezin odile	10	masculin	ecolier		ulceration	inf 5	inférieur	10jours	aucun	poudre	aucun	plaie	plaie traumatique	par grattage	maison		simple		pansement
cozo	ouinhi	adame	gannan elise	12	masculin	ecolier		ulceration	inf 5	supérieur	4jours	chutte	comprime ecrase	aucun	aucun	plaie traumatique	avp	maison		simple		pansement
cozo	ouinhi	adame	maison houhossou gerad	32	feminin	revendeur		ulceration	inf 5	supérieur	16jours	spontanée	aucun	amoxicilline cloxa	douleur	plaie traumatique	par grattage	centre de santé		simple		pansement
cozo	ouinhi	adame	maison zannou kpoto	40	masculin	cultivateur		ulceration	entre 5 et 10	inférieur	20ans	turnefaction	centre de santé	para ibuprofene amoxicilline	demangeaison douleur saignement	ulcere chronique		centre de santé		référé	sagon	pansement
cozo	ouinhi	adame	maison zannou kpoto	13	masculin	ecolier		ulceration	inf 5	inférieur		spontanée bois	eau brouillante gelule		ulceration	plaie traumatique	bois	maison		simple		pansement
cozo	ouinhi	adame	abiosse	15	masculin			ulceration	inf 5	inférieur	4mois	spontanée	aucun	aucun	ulceration	ulcere chronique	grimpage de muir	maison		simple		pansement
cozo	ouinhi	adame	maison taahoue	28	masculin	ecolier		ulceration	entre 5 et 10	inférieur	7ans	spontanée picotement	centre de santé	para amoxicilline clxa	douleur saignement picotement	ulcere de buruli		centre de santé		référé	sagon	pansement
cozo	ouinhi	adame	maison akubachaton	6	feminin			ulceration	inf 5	inférieur		spontanée	aucun	amoxicilline	demangeaison	plaie traumatique	grattage	centre de santé		simple		pansement
cozo	ouinhi	adame	adame	14	masculin			ulceration				spontanée	aucun	aucun		plaie traumatique				simple		pansement
cozo	ouinhi	adame	adame	18	masculin			ulceration				spontanée	aucun	aucun		plaie traumatique				simple		pansement
cozo	ouinhi	adame	adame	9	masculin			ulceration				spontanée	aucun	aucun		plaie infectée				simple		antibiotique
cozo	ouinhi	adame	gnonlon frederic	9	masculin	ecolier		ulceration	inf 5	inférieur		aucun	poudre tisane bouillante	aucun	ulceration	plaie traumatique	football	maison		simple		pansement
cozo	ouinhi	adame	maison taahoue	11	masculin	ecolier		ulceration	entre 5 et 10	inférieur	2mois	brulure thermique	aucun	aucun	douleur picotement	ulcere chronique	brulure thermique	maison		suspect		pansement
cozo	ouinhi	adame	gnonlon frederic	9	feminin	ecolier		ulceration	inf 5	inférieur		aucun	poudre tisane bouillante	aucun	ulceration	plaie traumatique	football	maison		simple		pansement
cozo	ouinhi	adame	maison taahoue	11	masculin	ecolier		ulceration	entre 5 et 10	inférieur	2mois	brulure thermique	aucun	aucun	douleur picotement	ulcere chronique	brulure thermique	maison		suspect		pansement
cozo	ouinhi	adame	gnonlonfin rene	7	feminin	ecoliere		ulceration	entre 5 et 10	inférieur	3mois	chutte	aucun	cloxa	douleur	ulcere chronique	chutte	maison		suspect		pansement
cozo	ouinhi	adame	atchibogou	10	feminin			ulceration	inf 5	inférieur	3mois	aucun	aucun	amoxicilline cloxa	ulceration	ulcere chronique	par grattage	maison		simple		pansement
cozo	ouinhi	adame	maison zannou kpoto	32	masculin	cultivateur		ulceration	entre 5 et 10	inférieur	20ans	turnefaction	centre de santé	para ibuprofene amoxicilline	demangeaison douleur saignement	ulcere chronique		centre de santé		référé	sagon	pansement
cozo	ouinhi	adame	abiosse	15	masculin			ulceration	inf 5	inférieur	4mois	spontanée	aucun	aucun	ulceration	ulcere chronique	grimpage de muir	maison		simple		pansement
cozo	ouinhi	adame	atchibogou	10	feminin			ulceration	inf 5	inférieur	3mois	aucun	aucun	amoxicilline cloxa	ulceration	ulcere chronique	par grattage	maison		simple		pansement
cozo	ouinhi	adame	maison zannou kpoto	32	masculin	cultivateur		ulceration	entre 5 et 10	inférieur	20ans	turnefaction	centre de santé	para ibuprofene amoxicilline	demangeaison douleur saignement	ulcere chronique		centre de santé		référé	sagon	pansement
cozo	ouinhi	adame	abiosse	15	masculin			ulceration	inf 5	inférieur	4mois	spontanée	aucun	aucun	ulceration	ulcere chronique	grimpage de muir	maison		simple		pansement
cozo	ouinhi	adame		10	feminin			ulceration	inf 5	inférieur	3mois	aucun	aucun	amoxicilline cloxa	ulceration	ulcere chronique	par grattage	maison		simple		pansement
cozo	ouinhi	adame	adame	60	masculin	cultivateur		ulceration	inf 5	inférieur	3ans	spontanée	produit de natur		douleur	ulcere chronique		maison		simple		antalgique
cozo	ouinhi	agonkon	maison kinnihoue	12	masculin	ecolier		ulceration	inf 5	inférieur	3 sem	epine	traditherapeute , eau bouillante	amoxicilline	douleur	plaie traumatique		maison		suspect		pansement, antalgique
cozo	ouinhi	agonkon	yehoue	80	masculin	cultivateur		ulceration	entre 5 et 10	inférieur	2 ans	spontanée	eau et tisane bouillante	paracetamol,amoxilline	cicatrice	plaie traumatique	spontanée	centre de santé		référé	dasso	antalgique
cozo	ouinhi	agonkon	maison lihouenou	11	masculin	écolier		ulceration	inf 5	inférieur	4 sem	objet tranchant	tradithérapeute,eau bouillante	paraceétamol,gélule	douleur	plaie traumatique		maison		simple		pansement, antalgique
cozo	ouinhi	agonkon		10	masculin	écolier		ulceration	inf 5	inférieur	2 sem	spontanée	tradithérapeute,eau bouillante	ampicilline	douleur	plaie traumatique		maison		simple		pansement, antalgique
cozo	ouinhi	agonkon	agbetohoue	50	feminin	ménagère		ulceration	inf 5	inférieur	2 sem	objet tranchant	comprimé écrasé	bactrim	assécher la plaie	plaie traumatique	coupure	maison		simple		pansement, antalgique
cozo	ouinhi	agonkon	agonkon	13	masculin	écolier		ulceration	inf 5	inférieur	1 sem	objet tranchant	tradithérapeute,eau bouillante	paracétamol,pénicilline	douleur	plaie traumatique	coupure	maison		simple		pansement, antalgique
cozo	ouinhi	agonkon	maison vidjannangni	11	masculin	élève		ulceration	inf 5	inférieur	1 sem	objet tranchant	tradithérapeute,eau bouillante	paracétamol	assécher la plaie	plaie traumatique	coup-coup	maison		simple		pansement, antalgique
cozo	ouinhi	agonkon	maison kpahoue	6	masculin	écolier		ulceration	inf 5	inférieur	4 sem	objet piquant	tradithérapeute,eau bouillante	amoxilline	assécher la plaie	plaie traumatique	objet piquant	centre de santé		référé	dasso	pansement, antalgique
cozo	ouinhi	agonkon	maison hounli	52	masculin	maçon		ulceration	inf 5	inférieur	4 sem	brique	tradithérapeute,eau bouillante	gélule	douleur	plaie traumatique	brique	maison		suspect		pansement, antalgique
cozo	ouinhi	agonkon	dotohoue	75	feminin	ménagère		ulceration	entre 5 et 10	inférieur	6 sem	objet tranchant	tradithérapeute,eau bouillante,tisane bouillante	paracétamol,pénicilline	douleur	plaie traumatique	objet tranchant	centre de santé		référé	dasso	pansement, antalgique
cozo	ouinhi	agonkon	hounkpatin	50	masculin	paysan		ulceration	entre 5 et 10	inférieur	1 an	objet piquant	tradithérapeute,eau bouillante,tisane bouillante	paracétamol,ibuprophène,amoxilline	douleur	ulcere chronique	objet pointu	centre de santé		referé	dasso	pansement, antalgique
cozo	ouinhi	agonkon		14	masculin	élève		ulceration	inf 5	inférieur		spontanée	tradithérapeute	amoxilline,gélule		plaie traumatique		maison		suspect		pansement, antalgique
cozo	ouinhi	agonkon	lihouenou	7	masculin	écolier		ulceration	entre 5 et 10	inférieur	16 sem	objet tranchant	tradithérapeute	bactrim	assécher la plaie	plaie traumatique	objet tranchant	maison		suspect		pansement, antalgique
cozo	ouinhi	agonkon	maison djossou	18	feminin	apprentie couturière		ulceration	entre 5 et 10	inférieur	2 sem	abcès ulcéré	tradithérapeute		assécher la plaie	plaie traumatique	abcès ulcéré	maison		suspect		pansement, antalgique
cozo	ouinhi	agonkon	maison fanougbo	35	feminin	ménagère		ulceration	entre 5 et 10	inférieur	4 sem	avp	tradithérapeute,eau bouillante	amoxilline	douleur	plaie traumatique	avp	maison		suspect		pansement, antalgique
cozo	ouinhi	agonkon	maison wanou	10	masculin	écolier		ulceration	inf 5	inférieur	12 sem	objet contondant	tradithérapeute,eau bouillante		assécher la plaie	plaie traumatique	objet contondant	centre de santé		référé	dasso	pansement, antalgique
cozo	ouinhi	agonkon	lihouenou	5	feminin	écolière		ulceration	inf 5	inférieur	4 sem	objet contondant	tradithérapeute,eau bouillante	paracétamol	fievre	plaie traumatique		maison		suspect		pansement, antalgique
cozo	ouinhi	agonkon	lihouenou marie	8	masculin	écolier		ulceration	entre 5 et 10	inférieur		chute	tradithérapeute,tisane bouillante	paracétamol	douleur	plaie traumatique	chute	maison		suspect		pansement, antalgique
cozo	ouinhi	agonkon	maison lihouenou	8	feminin	écolière		ulceration	entre 5 et 10	inférieur		spontanée	tradithérapeute,eau bpuoillante	gélule		plaie traumatique		maison		suspect		pansement, antalgique
cozo	ouinhi	agonkon	maison agbehoue	6	feminin	écolière		ulceration	inf 5	inférieur	4 sem	epine	tradithérapeute,eau bouillante	paracétamol		plaie traumatique		maison		suspect		pansement, antalgique
cozo	ouinhi	agonkon	maison sossou	7	masculin	écolier		ulceration	inf 5	inférieur	3 sem	epine	tradithérapeute,eau bouillante,tisane bouillante	paracétamol	douleur	plaie traumatique		maison		suspect		pansement, antalgique
cozo	ouinhi	agonkon	maison houndjo	8	feminin	écolière		ulceration	entre 5 et 10	inférieur	4 sem	piqure d'épine	tradithérapeute,eau bouillante, poudre		douleur	plaie traumatique	épine	maison		suspect		pansement, antalgique
cozo	ouinhi	agonkon	maison agbante	13	masculin	écolier		ulceration	inf 5	inférieur	2 sem	grattage	tradithérapeute,eau bouillante	amoxilline	assécher la plaie	plaie traumatique	grattage	maison		suspect		pansement, antalgique
cozo	ouinhi	agonkon		12	feminin	écolière		ulceration	inf 5	inférieur	4 sem	spontanée	tradithérapeute,eau bouillante	ampicilline	douleur	plaie traumatique	grattage	maison		suspect		pansement, antalgique
cozo	ouinhi	agonkon		8	masculin	écolier		ulceration	inf 5	inférieur		spontanée	tradithérapeute,eau bouillante	paracétamol,amoxilline		plaie traumatique		maison		suspect		pansement, antalgique
cozo	ouinhi	agonkon	agonkon	12	masculin	élève		ulceration	inf 5	inférieur	2 sem	objet contondant	eau bouillante,amoxilline	amoxilline	douleur	plaie traumatique	bois	centre de santé		simple		pansement, antalgique
cozo	ouinhi	agonkon	agonkoon	12	feminin	élève		ulceration	inf 5	inférieur	1 sem	objet tranchant	eau bouillante,paracétamol	paracétamol	douleur	plaie traumatique		maison		simple		pansement, antalgique
cozo	ouinhi	agonkon	agonkon	13	masculin	élève		ulceration	inf 5	inférieur	1 sem	objet tranchant	auto médication	paracétamol	douleur	plaie traumatique		centre de santé		simple		pansement, antalgique
cozo	ouinhi	agonkon	kpoguedji	7	feminin	écolière		ulceration	inf 5	inférieur	8 sem	brulure thermique	eau bouillante	amoxilline	brulure	plaie traumatique		centre de santé		simple		pansement, antalgique
cozo	ouinhi	agonkon	agonkon	13	feminin			ulceration	inf 5	inférieur	3 sem	objet contondant	eau bouillante	cotrim	douleur	plaie traumatique	brique	centre de santé		simple		pansement, antalgique
cozo	ouinhi	agonkon	agonkon	10	feminin	élève		ulceration	inf 5	inférieur	1 sem	spontanée	centre de santé	cotrim	assécher la plaie	plaie traumatique	chute	centre de santé		simple		pansement, antalgique
cozo	ouinhi	agonkon	kpoguedji	12	masculin	élève		ulceration	inf 5	inférieur	1 sem	objet contondant	eau bouillante	paracétamol		plaie traumatique		centre de santé		simple		pansement, antalgique
cozo	ouinhi	agonkon	agonkon	10	masculin			ulceration	inf 5	inférieur	2 sem	bois pointu	eau bouillaante	penicilline	douleur	plaie traumatique		centre de santé		référé	dasso	pansement, antalgique
cozo	ouinhi	agonkon	maison lihouenou	10	masculin	écolier		ulceration	inf 5	inférieur	12 sem	spontanée	tradithérapeute,eau bouillante	paracétamol;amoxilline,gélule	assécher la plaie	plaie traumatique		maison		simple		pansement, antalgique
cozo	ouinhi	agonkon	maison ayido	11	masculin	écolier		ulceration	inf 5	inférieur	2 sem	epine	tisane bouillante	amoxilline	cicatrisation	plaie traumatique	epine	maison		simple		pansement, antalgique
cozo	ouinhi	agonkon	lihouenou marie	19	feminin	mécanicienne		ulceration	inf 5	superieur	3 sem	brulure thermique	tisane bouillante	paracétamol,ibuprophène,amoxilline		plaie traumatique	brulure	centre de santé		simple		pansement, antalgique
cozo	ouinhi	agonkon	maison adande	10	feminin	écolière		ulceration	inf 5	tout le corps	5 jours	spontanée	tradithérapeute,tisane bouillante	paracétamol	douleur	plaie traumatique	abcès ulcéré	maison		simple		pansement, antalgique
cozo	ouinhi	agonkon	maison bahoue	80	masculin	paysan		ulceration	entre 5 et 10	inférieur	6 ans	objet pointu	tradithérapeute,eau bouillante,tisane bouillante	paracétamol,amoxilline		ulcere chronique		centre de santé		référé	dasso	antalgique
cozo	ouinhi	agonkon	maison oussou	11	masculin	élève		ulceration	entre 5 et 10	inférieur	4 ans	morsure de serpent	tradithérapeute,eau bouillante		douleur	ulcere chronique	morsure	centre de santé		référé	dasso
cozo	ouinhi	agonkon	maison sigouede	9	feminin	écolière		ulceration	inf 5	inférieur		avp	tradithérapeute	gélule	assécher la plaie	plaie traumatique	chute	maison		suspect		pansement, antalgique
cozo	ouinhi	agonkon	kpoguedji	10	masculin	élève		ulceration	inf 5	inférieur		spontanée	eau bouillante,auto médication	cotrim,paracétamol	douleur	plaie infectée		centre de santé		simple		antibiotique
cozo	ouinhi	agonkon	kpotogo	48	masculin	cultivateur		ulceration	inf 5	inférieur	1 sem	objet contondant	eau bouillante,auto médication		douleur	plaie traumatique	velo	centre de santé		simple		pansement, antalgique
cozo	ouinhi	agonkon		9	feminin					pied	4 sem	spontanée	aucun	aucun	douleur	ulcere chronique		centre de santé		référé	dasso	beurre de karité
cozo	ouinhi	agonkon	maison bahoue	72	masculin	paysan		ulceration	entre 5 et 10	inférieur	6 ans	objet pointu	tradithérapeute,eau bouillante,tisane bouillante	paracétamol,amoxilline		ulcere chronique		centre de santé		référé	dasso	antalgique
cozo	ouinhi	agonkon	maison oussou	11	masculin	élève		ulceration	entre 5 et 10	inférieur	4 ans	morsure de serpent	tradithérapeute,eau bouillante		douleur	ulcere chronique	morsure	centre de santé		référé	dasso
cozo	ouinhi	agonkon	maison bahoue	72	masculin	paysan		ulceration	entre 5 et 10	inférieur	6 ans	objet pointu	tradithérapeute,eau bouillante,tisane bouillante	paracétamol,amoxilline		ulcere chronique		centre de santé		référé	dasso	antalgique
cozo	ouinhi	agonkon		60	feminin					pied	4 sem	spontanée	aucun	aucun	douleur	ulcere chronique		centre de santé		référé	dasso	beurre de karité
cozo	ouinhi	agonkon	maison oussou	11	masculin	élève		ulceration	entre 5 et 10	inférieur	4 ans	morsure de serpent	tradithérapeute,eau bouillante		douleur	ulcere chronique	morsure	centre de santé		référé	dasso
cozo	ouinhi	gangban	awougbodjo	10	masculin	eleve		ulceration	inf 5	inferieur	3 jours	ecorchure	eau bouillante	bactrim	douleur	plaie traumatique	brique	maison		simple		pansement, antalgique
cozo	ouinhi	gangban	maison amaye adrien	5	feminin	eleve		ulceration	inf 5	inferieur	1 sem	objet piquant	eau bouillante et traditherapeute	paracetamol	douleur	plaie traumatique	epine	maison		simple		pansement, antalgique
cozo	ouinhi	gangban		5	feminin	eleve		ulceration	inf 5	inferieur	3 jours	objet tranchant	eau bouillante et traditherapeute			plaie traumatique	chute	maison		simple		pansement, antalgique
cozo	ouinhi	gangban	gangban	6	feminin	eleve		ulceration	inf 5	inferieur	3 sem	objet pointu	traditherapeute	paracetamol	douleur	plaie traumatique	piqure	maison		simple		pansement, antalgique
cozo	ouinhi	gangban	maison setonon	9	masculin	eleve		ulceration	inf 5	inferieur	1 sem	spontanée	eau bouillante et traditherapeute	gelule	douleur	plaie traumatique	epine	maison		simple		pansement, antalgique
cozo	ouinhi	gangban	maison fassinou	10	feminin	eleve		ulceration	inf 5	inferieur	10 sem	objet contondant	eau bouillante et traditherapeute	gelule, batrim	douleur	plaie traumatique		maison		simple		pansement, antalgique
cozo	ouinhi	gangban	maison dossa	12	feminin	eleve		ulceration	inf 5	inferieur	1 sem	epine	eau bouillante et traditherapeute	gelule	douleur	plaie traumatique	epine	maison		simple		pansement, antalgique
cozo	ouinhi	gangban	maison dossa	10	masculin	eleve		ulceration	inf 5	inferieur	3 jours	objet contondant	traditherapeute	paracetamol	douleur	plaie traumatique	coup-coup	maison		simple		pansement, antalgique
cozo	ouinhi	gangban	maiso akatomin	14	feminin	eleve		ulceration	inf 5	inferieur	4 sem	objet contondant	eau bouillante et traditherapeute		douleur	plaie traumatique	piqure	maison		simple		pansement, antalgique
cozo	ouinhi	gangban	maison abali	8	masculin	eleve		ulceration	inf 5	inferieur	1 sem	objet contondant	traditherapeute	paracetamol	douleur	plaie traumatique	chute	maison		simple		pansement, antalgique
cozo	ouinhi	gangban	houezounme	14	feminin	eleve		ulceration	inf 5	inferieur	2 sem	objet tranchant	eau bouillante et traditherapeute	paracetamol	fievre	plaie traumatique	chute	maison		simple		pansement, antalgique
cozo	ouinhi	gangban	maison awougbodjo	8	masculin	eleve		ulceration	inf 5	superieur	8 sem	chute	eau bouillante et traditherapeute	paracetamol	assécher la plaie	plaie traumatique	chute	maison		simple		pansement, antalgique
cozo	ouinhi	gangban	fassinouhoue	13	masculin	eleve		ulceration	inf 5	inferieur	1 sem	avp	traditherapeute	indo victago	assécher la plaie	plaie traumatique	avp	centre de santé		suspect		pansement, antalgique
cozo	ouinhi	gangban	maison koukoya	8	feminin	eleve		ulceration	inf 5	inferieur	4 sem	brique	traditherapeute	gelule	douleur	plaie traumatique	brique	maison		simple		pansement, antalgique
cozo	ouinhi	gangban	maison sonon	67	masculin	retraité		ulceration	inf 5	inferieur	6 ans	spontanée	eau bouillante et traditherapeute	gelule	assécher la plaie	ulcere chronique		centre de santé		référé	tohoues	pansement, antalgique
cozo	ouinhi	gangban		18	feminin	eleve		ulceration	entre 5 et 10	inferieur	15 ans	spontanée	eau bouillante et traditherapeute			ulcere chronique		centre de santé		simple		pansement, antalgique
cozo	ouinhi	gangban	maison nadjo	10	masculin	eleve		ulceration	inf 5	superieur	3 jours	épine	traditherapeute	paracetamol	douleur	plaie traumatique	epine	maison		simple		pansement, antalgique
cozo	ouinhi	gangban	lokossa	18	feminin	eleve		ulceration	sup 10	inferieur	3 ans	avp	eau bouillante et traditherapeute		douleur	ulcere chronique	avp	centre de santé		référé	tohoues	pansement, antalgique
cozo	ouinhi	gangban	lokossa	16	feminin	eleve		ulceration	sup 10	inferieur	3 ans	avp	eau bouillante et traditherapeute		douleur	ulcere chronique	avp	centre de santé		référé	tohoues	pansement, antalgique
cozo	ouinhi	gangban	maison goti	15	masculin	eleve		ulceration	inf 5	inferieur	3 sem	epine	eau bouillante et traditherapeute	gelule	douleur	plaie traumatique	epine	maison		simple		pansement, antalgique
cozo	ouinhi	gangban	gangban	13	feminin	eleve		ulceration	inf 5	inferieur	2 sem	objet piquant	eau bouillante et traditherapeute	paracetamol et ibuprofene		plaie traumatique	piqure	maison		simple		pansement, antalgique
cozo	ouinhi	gangban	maison hounsa	16	masculin	eleve		ulceration	inf 5	inferieur	6 sem	epine	traditherapeute	paracetamol et ibuprofene		plaie traumatique	epine	maison		simple		pansement, antalgique
cozo	ouinhi	gangban	maison sonon	14	masculin	retraité		ulceration	inf 5	inferieur	2 ans	spontanée	eau bouillante et traditherapeute	gelule	assécher la plaie	ulcere chronique		centre de santé		référé	tohoues	pansement, antalgique
cozo	ouinhi	gangban		13	feminin	eleve		ulceration	entre 5 et 10	inferieur	15 ans	spontanée	eau bouillante et traditherapeute			ulcere chronique		centre de santé		simple		pansement, antalgique
cozo	ouinhi	gangban	maison sonon	12	masculin	eleve		ulceration	inf 5	inferieur	6 ans	spontanée	eau bouillante et traditherapeute	gelule	assécher la plaie	ulcere chronique		centre de santé		référé	tohoues	pansement, antalgique

## Sheet: Base Autres affections cutanées
nom de l'aire sanitaire	district sanitaire	nom de la localité	adresse ou personne a contacter	age	sexe	profession	date de consultation	type de lésion	taille de la lésion	localisation	durée	etiologie	traitementlocalanterieur	traitementoralanté	motif du traitement ant	diagnostic	mecanisme	avis	associa	cat suivi du patient	centre de santé	type de traitement
cozo	ouinhi	gokpago	gokpago	35	feminin	menagere	2018-09-26	tache	inf 5	inférieur	1 ans	spontanée	aucun	aucun	demangeaison	lésions de grattage		maison		simple		antihistaminique
cozo	ouinhi	gokpago	gokpago	12	masculin	ecolier		tache, nodule	inf 5	tete	1 ans 6mois	spontanée	savon en poudre/parfumé	aucun	tache	teigne		centre de santé	non	simple		antimycosique
cozo	ouinhi	gokpago	gokpago	33	feminin	menagere		cicatrice	inf 5	fesses	1 mois	spontanée	aucun	aucun	cicatrice	cicatrice		maison		simple		beurre de karité
cozo	ouinhi	gokpago	gokpago	5	masculin	ecolier		tache	entre 5 et 10	thorax	3 sem	spontanée	aucun	aucun	demangeaison	autre mycose cutanée		maison		simple		antimycosique
cozo	ouinhi	gokpago	gokpago	27	feminin	couturiere		tache	entre 5 et 10	fesses , abdomen	3 ans	spontanée	aucun	aucun	demangeaison	autre mycose cutanée		maison		suspect		antimycosique
cozo	ouinhi	gokpago	gokpago	8	feminin	ecolier		cicatrice	inf 5	supérieur	4 mois	spontanée	aucun	aucun	cicatrice	cicatrice		maison		simple		beurre de karité
cozo	ouinhi	gokpago	gokpago	5	masculin	ecolier		tache	inf 5	abdomen	4 mois	spontanée	aucun	griseofluvine	demangeaison	autre mycose cutanée		maison		simple		antimycosique
cozo	ouinhi	gokpago	gokpago	45	feminin	menagere		tache	inf 5	fesses	3 ans	spontanée	aucun	aucun	demangeaison	lésions de grattage		maison		simple		antihistaminique
cozo	ouinhi	gokpago	gokpago	35	feminin	menagere		tache	entre 5 et 10	tout le corps	5 mois	spontanée	aucun	aucun	demangeaison	autre mycose cutanée		centre de santé	non	suspect		antihistaminique
cozo	ouinhi	gokpago	gokpago	50	feminin	menagere		tache	inf 5	inférieur	2 mois	spontanée	aucun	aucun	demangeaison	cicatrice		maison		simple		beurre de karité
cozo	ouinhi	gokpago	gokpago	23	feminin	menagere		tache	inf 5	génitale	2 ans	spontanée	aucun	aucun	demangeaison	autre mycose cutanée		maison		simple		antimycosique
cozo	ouinhi	gokpago	gokpago	34	feminin	menagere		tache	inf 5	génitale	1 an	spontanée	centre de santé	inconnu	demangeaison	autre mycose cutanée		maison		simple		antimycosique
cozo	ouinhi	gokpago	gokpago	34	feminin	coiffeuse		tache	inf 5	tout le corps	1 an	spontanée	aucun	cloxacilline	demangeaison	autre mycose cutanée		maison		suspect		antimycosique
cozo	ouinhi	gokpago	gokpago	2	masculin			ulceration	inf 5	inférieur	2 mois	spontanée	itancan pommade	cloxacilline	demangeaison	autre dermatose bactérienne		maison		suspect		antibiotique
cozo	ouinhi	gokpago	gokpago	5	masculin	ecolier		tache	inf 5	visage	2 mois	spontanée	aucun	aucun	demangeaison	autre mycose cutanée		maison		simple		antimycosique
cozo	ouinhi	gokpago	gokpago	28	feminin	menagere		tache	inf 5	inférieur	3 mois	spontanée	aucun	aucun	demangeaison	autre mycose cutanée		maison		simple		antimycosique
cozo	ouinhi	gokpago	gokpago	3	feminin			tache	entre 5 et 10	tete	10 mois	spontanée	aucun	aucun	demangeaison	teigne		maison		simple		antimycosique
cozo	ouinhi	gokpago	gokpago	6	feminin	ecolier		tache	inf 5	tete	6 mois	spontanée	aucun	aucun	demangeaison	teigne		maison		simple		antimycosique
cozo	ouinhi	gokpago	gokpago	1	masculin			tache	inf 5	tete	2 mois	spontanée	aucun	aucun	demangeaison	teigne		maison		simple		antimycosique
cozo	ouinhi	gokpago	gokpago	43	masculin	enseignant		cicatrice	entre 5 et 10	inférieur	4 ans	spontanée	savon en poudre/parfumé; traditherapeute; tisane bouillante; Poudre( feuilles, écorces, coquilles d'escargot)	amoxilline	demangeaison	cicatrice		maison		simple		dermocorticoide
cozo	ouinhi	gokpago	gokpago	1	masculin			nodule	inf 5	tout le corps	4 mois	spontanée	centre de santé; eau bouillante; tisane bouillante	cloxacilline	demangeaison	gale		centre de santé		référé	dasso	antigaleux
cozo	ouinhi	gokpago	gokpago	19	masculin	cultivateur		nodule	inf 5	tout le corps	1 an	spontanée	eau bouillante; tisane bouillante	diclofénac	demangeaison	gale		centre de santé		référé	dasso	antigaleux
cozo	ouinhi	gokpago	gokpago	35	feminin	menagere		tache	inf 5	face	3 mois	spontanée	huile rouge	aucun	demangeaison	autre mycose cutanée		centre de santé		simple		antimycosique
cozo	ouinhi	gokpago	gokpago	6	masculin	ecolier		tache	inf 5	tete	1 ans	spontanée	aucun	aucun	demangeaison	teigne		centre de santé		simple		antimycosique
cozo	ouinhi	gokpago	gokpago	35	feminin	menagere		nodule	inf 5	tout le corps	8 mois	spontanée	aucun	inconnu	demangeaison	gale		centre de santé		référé	dasso	antigaleux
cozo	ouinhi	gokpago	gokpago	1	feminin			nodule	inf 5	tout le corps	8 mois	spontanée	aucun	inconnu	demangeaison	gale		centre de santé		référé	dasso	antigaleux
cozo	ouinhi	gokpago	gokpago	9	masculin	ecolier		tache	inf 5	tete	5 mois	spontanée	pommade inconnu	aucun	demangeaison	teigne		maison		simple		antimycosique
cozo	ouinhi	gokpago	gokpago	47	feminin	menagere		fissure	inf 5	inférieur	10 ans	spontanée	aucun	inconnu	douleur	fissure du talon		centre de santé		simple		beurre de karité
cozo	ouinhi	gokpago	gokpago	10	masculin	ecolier		tache	inf 5	tete	7 mois	spontanée	aucun	aucun	demangeaison	teigne		maison		simple		antimycosique
cozo	ouinhi	gokpago	gokpago	29	feminin	menagere		tache	entre 5 et 10	tout le corps	4 ans	spontanée	aucun	aucun	demangeaison	autre mycose cutanée		maison		suspect		antimycosique
cozo	ouinhi	gokpago	gokpago	2	feminin			ulceration	inf 5	tout le corps	3 mois	spontanée	tisane bouillante	aucun	douleur	autre dermatose bactérienne		maison		référé	dasso	antibiotique
cozo	ouinhi	gokpago	gokpago	6	masculin	ecolier		tache	entre 5 et 10	tete	6 mois	spontanée	poudre ( feuilles, ecorces, coquille d'escargot)	bactrim	demangeaison	teigne		maison		simple		antimycosique
cozo	ouinhi	gokpago	gokpago maison bonou martin	3	feminin			ulceration	inf 5	inférieur	1 mois	piqure d'insecte	aucun	bactrim	demangeaison	lésions de grattage		centre de santé		simple		antihistaminique
cozo	ouinhi	gokpago	gokpago	7	masculin			tache,ulceration	inf 5	tout le corps	1 mois	spontanée	inconnu	inconnu	demangeaison	autre mycose cutanée		centre de santé		simple		antimycosique
cozo	ouinhi	gokpago	gokpago	6	feminin			tache	inf 5	tete	3 semaine	spontanée	aucun	inconnu	demangeaison	teigne		maison		simple		antimycosique
cozo	ouinhi	gokpago	gokpago	5	masculin			tache	inf 5	tete	6 mois	spontanée	aucun	aucun	demangeaison	teigne		maison		simple		antimycosique
cozo	ouinhi	gokpago	gokpago	6	masculin			tache	inf 5	tete	2 ans	spontanée	inconnu	aucun	demangeaison	teigne		maison		simple		antimycosique
cozo	ouinhi	gokpago	gokpago	7	masculin			tache	inf 5	tete	1 an	spontanée	pommade inconnu	aucun	demangeaison	teigne		maison		simple		antimycosique
cozo	ouinhi	gokpago	gokpago	6	masculin			tache	inf 5	tete	20 semaines	spontanée	traditherapeute, tisane bouillante		demangeaison	teigne		maison		simple		antimycosique
cozo	ouinhi	gokpago	gokpago	5	masculin	ecolier		tache	inf 5	tete	8 semaines	spontanée	pommade inconnu	ibuprofène	demangeaison	teigne		maison		simple		antimycosique
cozo	ouinhi	gokpago	gokpago	7	masculin	ecolier		tache	inf 5	tete	8 semaines	spontanée	pommade inconnu	aucun	demangeaison	teigne		maison		simple		antimycosique
cozo	ouinhi	gokpago	gokpago	3	masculin			tache	inf 5	tete	2 ans	spontanée	pommade inconnu	aucun	demangeaison	teigne		centre de santé		simple		antimycosique
cozo	ouinhi	gokpago	gokpago	3	masculin			tache	inf 5	tete	8 semaines	spontanée	pommade inconnu	aucun	demangeaison	teigne		centre de santé		simple		antimycosique
cozo	ouinhi	gokpago	gokpago	11	masculin	ecolier		tache	inf 5	tete	2 ans	spontanée	pommade inconnu	aucun	demangeaison	teigne		centre de santé		simple		antimycosique
cozo	ouinhi	gokpago	gokpago	7	masculin	ecolier		tache	inf 5	tete	1 an	spontanée	aucun	inconnu	demangeaison	teigne		maison		simple		antimycosique
cozo	ouinhi	gokpago	gokpago	7	feminin			tache	inf 5	tete	4 mois	spontanée	inconnu	aucun	demangeaison	teigne		maison		simple		antimycosique
cozo	ouinhi	gokpago	gokpago	2	feminin			tache	inf 5	tete	1 an	spontanée	inconnu	aucun	demangeaison	teigne		maison		simple		antimycosique
cozo	ouinhi	gokpago	gokpago	3	masculin			tache	inf 5	tete	2 mois	spontanée	inconnu	aucun	demangeaison	teigne		maison		simple		antimycosique
cozo	ouinhi	gokpago	gokpago	5	feminin	ecolier		tache	inf 5	tete	4 mois	spontanée	inconnu	aucun	demangeaison	teigne		maison		simple		antimycosique
cozo	ouinhi	gokpago	gokpago	1	feminin			tache	inf 5	tete	6 mois	spontanée	centre de santé	aucun	demangeaison	teigne		maison		simple		antimycosique
cozo	ouinhi	gokpago	gokpago	6	masculin			tache	inf 5	tete	6 semaines	spontanée	pommade inconnu	aucun	demangeaison	teigne		maison		simple		antimycosique
cozo	ouinhi	gokpago	gokpago	12	masculin	ecolier		tache	inf 5	tete	8 semaines	spontanée	pommade inconnu	aucun	demangeaison	teigne		centre de santé		simple		antimycosique
cozo	ouinhi	gokpago	gokpago	6	feminin			tache	inf 5	tete	2 semaines	spontanée	pommade inconnu	aucun	demangeaison	teigne		centre de santé		simple		antimycosique
cozo	ouinhi	gokpago	gokpago	4	masculin			tache	inf 5	tete	3 mois	spontanée	pommade inconnu	aucun	demangeaison	teigne		maison		simple		antimycosique
cozo	ouinhi	gokpago	gokpago	12	masculin	ecolier		tache	inf 5	tete	1 semaine	spontanée	pommade inconnu	inconnu	demangeaison	teigne		centre de santé		simple		antimycosique
cozo	ouinhi	gokpago	gokpago	3	masculin			tache	inf 5	tete	8 semaines	spontanée	comprimé écrasé 2 mois		demangeaison	teigne		centre de santé		simple		antimycosique
cozo	ouinhi	gokpago	gokpago	10	masculin	ecolier		tache	inf 5	tete	6 mois	spontanée	aucun	aucun	demangeaison	teigne		centre de santé		simple		antimycosique
cozo	ouinhi	gokpago	gokpago	6	masculin	ecolier		tache	inf 5	tete	1 an	spontanée	pommade inconnu	aucun	demangeaison	teigne		centre de santé		simple		antimycosique
cozo	ouinhi	gokpago	gokpago	9	feminin			tache	inf 5	tete	5 semaines	spontanée	aucun	aucun	demangeaison	teigne		centre de santé		simple		antimycosique
cozo	ouinhi	gokpago	gokpago	9	masculin	ecolier		tache	inf 5	tete	4 semaines	spontanée	pommade inconnu	aucun	demangeaison	teigne		centre de santé		simple		antimycosique
cozo	ouinhi	gokpago	gokpago	5	feminin	ecolier		tache	entre 5 et 10	tete	4 semaines	spontanée	aucun	inconnu	demangeaison	teigne		maison		simple		antimycosique
cozo	ouinhi	gokpago	gokpago	57	masculin	cultivateur		tache	inf 5	inférieur	5 mois	spontanée	pommade inconnu	aucun	demangeaison	lésions de grattage		centre de santé		référé	dasso	antihistaminique
cozo	ouinhi	gokpago	gokpago	14	masculin	ecolier		tache	inf 5	dos	4 semaines	spontanée	pommade inconnu	aucun	demangeaison	autre mycose cutanée		maison		simple		antimycosique
cozo	ouinhi	gokpago	gokpago	25	feminin	couturiere		tache	inf 5	tout le corps	5 ans	spontanée	pommade inconnu	aucun	tache	autre mycose cutanée		maison		simple		antimycosique
cozo	ouinhi	gokpago	gokpago	60	feminin	menagere		tache	inf 5	tout le corps	4 ans	spontanée	traditherapeute	aucun	demangeaison	lésions de grattage		centre de santé		simple		antihistaminique
cozo	ouinhi	gokpago	gokpago	28	feminin	menagere		tache	inf 5	tout le corps	13 mois	spontanée	aucun	aucun	demangeaison	autre mycose cutanée		centre de santé		simple		antimycosique
cozo	ouinhi	gokpago	gokpago	45	feminin	menagere		lésions de grattagetions	entre 5 et 10	plis inguinaux	24 mois	spontanée	amoxicilline	aucun	demangeaison	autre mycose cutanée		centre de santé		suspect		antihistaminique
cozo	ouinhi	gokpago	gokpago	11	masculin	apprenti coiffeur		tache	inf 5	inférieur	4 ans	spontanée	aucun	aucun	placard hyperchromique	eczéma		maison		référé	dasso	beurre de karité
cozo	ouinhi	gokpago	gokpago	4	masculin			tache	inf 5	tete	3 mois	spontanée	aucun	aucun	tache	teigne		maison		simple		antimycosique
cozo	ouinhi	gokpago	gokpago	3.5	masculin			lésions de grattagetions	inf 5	plis fessiers	2 ans	spontanée	centre de santé	aucun	erytheme	dermite du siege		maison		simple		dermocorticoide
cozo	ouinhi	gokpago	gokpago	30	masculin	cultivateur		lésions de grattagetions	inf 5	plis fessiers	5 ans	spontanée	aucun	aucun	demangeaison	autre mycose cutanée		maison		simple		antimycosique
cozo	ouinhi	gokpago	gokpago	12	masculin	ecolier		tache	inf 5	tete	4 semaines	spontanée	aucun	cloxacilline	tache	teigne		maison		simple		antimycosique
cozo	ouinhi	gokpago	gokpago	2	masculin			papule	inf 5	thorax	1 semaine	spontanée	aucun	aucun	demangeaison	lichen plan		maison		simple		antihistaminique
cozo	ouinhi	gokpago	gokpago	30	feminin	menagere		tache	inf 5	tout le corps	1 an	spontanée	aucun	aucun	tache	autre mycose cutanée		maison		simple		antimycosique
cozo	ouinhi	gokpago	gokpago	2	feminin			nodule	inf 5	inférieur	4 mois	spontanée	aucun	aucun	nodule	autre dermatose bactérienne		maison		simple		antibiotique
cozo	ouinhi	gokpago	gokpago	6	feminin	ecolier		tache	inf 5	tete	3 ans	spontanée	pommade inconnu	aucun	tache	teigne		maison		simple		antimycosique
cozo	ouinhi	gokpago	gokpago	1	masculin			nodule	inf 5	supérieur	3 semaines	spontanée	comprimé écrasé 2 semaines	aucun	nodule	autre dermatose bactérienne		maison		simple		antibiotique
cozo	ouinhi	gokpago	gokpago	9	masculin			nodule	inf 5	inférieur	2 semaines	spontanée	aucun	aucun	nodule	autre dermatose bactérienne		maison		simple		antibiotique
cozo	ouinhi	gokpago	gokpago	6	feminin	ecolier		nodule	inf 5	inférieur	2 semaines	spontanée	aucun	aucun	nodule	autre dermatose bactérienne		maison		simple		antibiotique
cozo	ouinhi	gokpago	gokpago	35	masculin	cultivateur		tache	inf 5	plis inguinaux	3 ans	spontanée	poudre ( feuilles, ecorces, coquille d'escargot)	aucun	demangeaison	autre mycose cutanée		maison		simple		antimycosique
cozo	ouinhi	gokpago	gokpago	35	feminin	menagere		tache	sup 10	aisselles et dos	2 ans	spontanée	centre de santé	aucun	demangeaison	autre mycose cutanée		maison		suspect		antimycosique
cozo	ouinhi	gokpago	gokpago	14	masculin	ecolier		lésions de grattagetions	inf 5	tete	4 semaines	spontanée	pommade inconnu	aucun	demangeaison	teigne		maison		simple		antimycosique
cozo	ouinhi	adame	atchivi robert	2	feminin			ulceration	inf 5	tete	1 semaine	spontanée	aucun	aucun	demangeaison	autre dermatose bactérienne		maison		suspect		antibiotique
cozo	ouinhi	adame	adame	4	feminin			tache	entre 5 et 10	tete	1mois	spontanée	aucun	aucun	demangeaison	teigne		maison		simple		antimycosique
cozo	ouinhi	adame	maison hinvihoue	22	masculin			ulceration	entre 5 et 10	inférieur	1 semaine	spontanée	tisane bouillante	diclo cloxa flazyl	douleur fièvre	autre dermatose bactérienne		centre de santé		référé	sagon	antibiotique
cozo	ouinhi	adame	adame	13	feminin	ecoliere		fissure	entre 5 et 10	inférieur	2mois	spontanée	aucun	aucun	douleur	fissure du talon		maison		simple		beurre de karité
cozo	ouinhi	adame	maison fanou	10	masculin	ecolier		ulceration	inf 5	tete	1mois	spontanée	poudre	aucun	demangeaison	lésions de grattage		maison		simple		beurre de karité
cozo	ouinhi	adame	adame	15	feminin	revendeur		tache	entre 5 et 10	inférieur	1an	spontanée	aucun	aucun	demangeaison	eczéma		maison		suspect		dermocorticoide
cozo	ouinhi	adame	zoungueme	3	feminin			ulceration	inf 5	inférieur	3ans	spontanée	aucun	cloxa	demangeaison	autre dermatose bactérienne		maison		simple		antiobiotique
cozo	ouinhi	adame	maison gandjehoue	6	masculin	ecolier		ulceration	entre 5 et 10	inférieur	1mois	spontanée	comprime ecrase et tisane bouillante	aucun	douleur	autre dermatose bactérienne		maison		suspect		antibiotique
cozo	ouinhi	adame	maison gandjehoue	3	masculin	ecolier		nodule	entre 5 et 10	inférieur	1 semaine	spontanée	aucun	para amoxicilline	douleur	autre dermatose bactérienne		centre de santé		suspect		antibiotique
cozo	ouinhi	adame	fawanou gerard	23	masculin	revendeur		ulceration	inf 5	inférieur	1mois	spontanée	aucun	aucun	douleur	autre dermatose bactérienne		centre de santé		suspect		antibiotique
cozo	ouinhi	adame	adame	8	masculin	ecolier		ulceration	inf 5	inférieur	4 semaines	spontanée	celules	aucun	demangeaison	lésions de grattage		maison		simple		antihistaminique
cozo	ouinhi	adame	adame	35	feminin	vendeuse		tache	inf 5	inférieur	1an	spontanée	aucun	aucun	douleur	autre mycose cutanée		maison		suspect		antimycosique
cozo	ouinhi	adame	ezin claude	20	feminin	cultivatrice		tache	inf 5	inférieur	1mois	spontanée	aucun	aucun	demangeaison	cicatrice		maison		simple		beurre de karité
cozo	ouinhi	adame	ezin claude	10	masculin			ulceration	entre 5 et 10	tete	4jours	spontanée	aucun	aucun	demangeaison douleur	autre dermatose bactérienne		centre de santé		référé	sagon	antibiotique
cozo	ouinhi	adame	adame	6	masculin			tache	inf 5	tete	5jours	spontanée	aucun	aucun	demangeaison	teigne		maison		simple		amtimycosique
cozo	ouinhi	adame	dossa helene	12	masculin	ecolier		ulceration	inf 5	inférieur	1an	grattage	aucun	aucun	demangeaison	lésions de grattage		maison		simple		antihistaminique
cozo	ouinhi	adame	tougoulou sylvain	8	feminin	ecoliere		cicatrice	inf 5	tout le corps		spontanée	aucun	aucun	demangeaison	urticaire		maison		simple		dermocorticoide
cozo	ouinhi	adame	adame	2.5	feminin			tache	inf 5	tete	1an	spontanée	aucun	aucun	demangeaison	teigne		maison		simple		antimycosique
cozo	ouinhi	adame	adame	12	feminin			tache	inf 5	parties genitales	1semain	aucun	aucun	aucun	demangeaison	autre mycose cutanée		maison		simple		antimycosique
cozo	ouinhi	adame	adame	10	feminin	ecoliere		tache	inf 5	tete	1an	spontanée	aucun	aucun	demangeaison	teigne		maison		simple		antimycosique
cozo	ouinhi	adame	adame	9	masculin	ecolier		tache	entre 5 et 10	tete	1an	spontanée	aucun	aucun	demangeaison	teigne		maison		suspect		antimycosique
cozo	ouinhi	adame	adame	14	masculin	ecolier		tache	entre 5 et 10	abdomen	2mois	spontanée	aucun	aucun	demangeaison	eczéma		maison		suspect		dermocorticoide
cozo	ouinhi	adame	fatoye julien	12	feminin			tache	inf 5	tete	1 semaine	spontanée	aucun	aucun	demangeaison	teigne		maison		simple		antimycosique
cozo	ouinhi	adame	odja adolphe	2	masculin			ulceration	entre 5 et 10	inférieur	6jours	spontanée	aucun	aucun	demangeaison	lésions de grattage		maison		suspect		antihistaminique
cozo	ouinhi	adame	fanou vincent	30	feminin	vendeuse		nodule	inf 5	tout le corps	2mois	spontanée	aucun	aucun	demangeaison	urticaire		maison		simple		dermocorticoide
cozo	ouinhi	adame	adame	20	masculin			tache	inf 5	tout le corps		aucun	aucun	aucun	aucun	teigne				simple		antimycosique
cozo	ouinhi	adame	monnoude evariste	35	feminin	revendeuse		tache	inf 5	dos		aucun	aucun	aucun	aucun	teigne				simple		antimycosique
cozo	ouinhi	adame	chef village	58	feminin	revendeur		tache	inf 5	teigne		aucun	centre de santé	aucun	aucun	teigne		maison		simple		antimycosique
cozo	ouinhi	adame	zannou augustine	3	feminin			tache	inf 5	tete	8 semaines	spontanée	centre de santé	aucun	aucun	teigne		centre de santé		simple		antimycosique
cozo	ouinhi	adame	monnoude evariste	65	feminin			tache	inf 5	tout le corps		aucun	aucun	ampiciline	demangeaison douleur	gale				référé		antigaleux
cozo	ouinhi	adame	avogniko paulette	21	masculin	ecolier		ulceration	inf 5	inférieur	4 semaines	aucun	aucun	aucun	aucun	eczéma		centre de santé		simple		dermocorticoide
cozo	ouinhi	adame	adame	17	feminin			tache	inf 5	tout le corps	1an	aucun	aucun	aucun	aucun	gale				référé		antigaleux
cozo	ouinhi	adame	dagnihoun pauline	12	masculin	ecolier		ulceration	inf 5	inférieur	24 semaines	aucun	golule	paracetamol	douleur	eczéma		centre de santé		simple		dermocorticoide
cozo	ouinhi	adame	maison houmenou nestor	7	masculin	ecolier		ulceration	inf 5	inférieur et supérieur	2semaines	spontanée	coprime ecrase	claxa	cicatrisation	autre dermatose bactérienne		maison		simple		antibiotique
cozo	ouinhi	adame	dahomehouegbe	13	masculin			ulceration	inf 5	inférieur	2mois	spontanée	comprime ecrase	aucun	aucun	autre dermatose bactérienne		maison		simple		pansement
cozo	ouinhi	adame	odja david	6	feminin			autre dermatose bactériennee collecte	entre 5 et 10	fesse		spontanée	poudre	aucun	collection du pus	autre dermatose bactérienne		centre de santé		référé	sagon	antibiotique
cozo	ouinhi	adame	maison bonou	14	masculin	ecolier		tache		cuir chevelu	8 semaines	aucun	aucun	aucun	demangeaison	teigne		centre de santé		simple		antimycosique
cozo	ouinhi	adame	maison ezin	14	feminin			ulceration teigne	inf 5	inférieur		eau bouillante	aucun	aucun	aucun	teigne		maison		simple		antimycosique
cozo	ouinhi	adame	maison tosso	88	masculin	cultivateur		ulceration	inf 5	inférieur	4mois	picotement	centre de santé	para amoxicilline	demangeaison picotemant	urticaire		centre de santé		simple		dermocorticoide
cozo	ouinhi	adame	maison alikon	31	masculin	pecheur		dermatose	inf 5	plis inguinaux	1 semaine	dermatose	centre de santé	amoxicilline cloxa	demangeaison	autre mycose cutanée		centre de santé		simple		antimycosique
cozo	ouinhi	adame	adame	26	feminin	menagere		dermatose	inf 5	inférieur	12mois	dermatose	centre de santé	paracetamol	aucun	urticaire		centre de santé		simple		dermocorticoide
cozo	ouinhi	adame	bonou barthlélémi	4	feminin			vesicule	inf 5	tout le corps	2 semaines	spontanée	aucun	cloxa	vesicules	autre dermatose bactérienne		maison		simple		antibiotique
cozo	ouinhi	adame	ezin didier	12	masculin	ecolier		vesicule	inf 5	tout le corps		spontanée	aucun	aucun	demangeaison tache	lésions de grattage		centre de santé		référé	sagon	antihistaminique
cozo	ouinhi	adame	maison dah	3	masculin			vesicule	inf 5	inférieur	8jours	spontanée	aucun	aucun	autre dermatose bactérienne	autre dermatose bactérienne		centre de santé		référé	sagon	antibiotique
cozo	ouinhi	adame	maison dakpame	2	masculin			ulceration	inf 5	tout le corps		spontanée	poudre	aucun	ulceration	autre dermatose bactérienne		maison		référé	sagon	antibiotique
cozo	ouinhi	adame	zannou augustin	6	feminin	ecoliere		nodule uiceration	inf 5	inférieur	3 semaines	spontanée	aucun	aucun	douleur	autre dermatose bactérienne		centre de santé		simple		antibiotique
cozo	ouinhi	adame	adame	6	feminin			tache		inférieur		spontanée	aucun	aucun		eczéma				simple		dermocorticoide
cozo	ouinhi	adame	mason dogbamè	25	feminin			tache		inférieur		spontanée	aucun	aucun		eczéma				simple		dermocorticoide
cozo	ouinhi	adame	maison dogbamè	17	feminin			nodule		visage		spontanée	aucun	aucun		acné				simple		dermocorticoide
cozo	ouinhi	adame	adame	9	feminin			tache				spontanée	aucun	aucun		autre mycose cutanée				simple		antimycosique
cozo	ouinhi	adame	adamè	1	feminin			tache	inf 5	partie génitale	1 semaine	spontanée	aucun	aucun	demengeaison	autre dermatose bactérienne		centre de snté		simple		antibiotique
cozo	ouinhi	adame	mason dogbamè	35	feminin			tache				spontanée	aucun	aucun		eczéma				simple		dermocorticoide
cozo	ouinhi	adame	maison adagbédji	6	masculin			tache				spontanée	aucun	aucun		eczéma				simple		dermocorticoide
cozo	ouinhi	adame	adame	25	feminin			tache				spontanée	aucun	aucun		autre mycose cutanée				simple		antimycosique
cozo	ouinhi	adame	adame	19	masculin			tache				spontanée	aucun	aucun		eczéma				simple		dermocorticoide
cozo	ouinhi	adame	adame	16	masculin			tache		tete		spontanée	aucun	aucun		teigne				simple		antimycosique
cozo	ouinhi	adame	adame	15	feminin			tache		tete		spontanée	aucun	aucun		teigne				simple		antimycosique
cozo	ouinhi	adame	adame	17	masculin			tache		tete		spontanée	aucun	aucun		teigne				simple		antimycosique
cozo	ouinhi	adame	adame	16	masculin			tache		tete		spontanée	aucun	aucun		teigne				simple		antimycosique
cozo	ouinhi	adame	adame	51	feminin			tache				spontanée	aucun	aucun		autre mycose cutanée				simple		antimycosique
cozo	ouinhi	adame	adame	2	feminin			tache		tete		spontanée	aucun	aucun		teigne				simple		antimycosique
cozo	ouinhi	adame	adame	11	masculin			tache		tete		spontanée	aucun	aucun		teigne				simple		antimycosique
cozo	ouinhi	adame	adame	15	feminin			tache				spontanée	aucun	aucun		autre mycose cutanée				simple		antimycosique
cozo	ouinhi	adame	adame	60	feminin			périonysis		ongle		spontanée	aucun	aucun		périonyxis				simple		antimycosique
cozo	ouinhi	adame	adame	12	masculin			tache				spontanée	aucun	aucun		autre mycose cutanée				simple		antimycosique
cozo	ouinhi	adame	adame	18	feminin			tache				spontanée	aucun	aucun		autre mycose cutanée				simple		antimycosique
cozo	ouinhi	adame	adame	2	feminin			tache				spontanée	aucun	aucun		autre mycose cutanée				simple		antimycosique
cozo	ouinhi	adame	adame	18	feminin			tache				spontanée	aucun	aucun		autre mycose cutanée				simple		antimycosique
cozo	ouinhi	adame	adame	18	masculin			tache				spontanée	aucun	aucun		autre mycose cutanée				simple		antimycosique
cozo	ouinhi	adame	adame	10	masculin			tache				spontanée	aucun	aucun		lésions de grattage				simple		antihistaminique
cozo	ouinhi	adame	adame	5	feminin			lésions de grattage				spontanée	aucun	aucun		autre mycose cutanée				simple		antimycosique
cozo	ouinhi	adame	adame	8	feminin			lésions de grattage				spontanée	aucun	aucun		lésions de grattage				simple		antihistaminique
cozo	ouinhi	adame	adame	10	masculin			cicatrice		inférieur		spontanée	aucun	aucun		cicatrice				simple		beurre de karité
cozo	ouinhi	adame	maison gandje	23	feminin			vésicules				spontanée	aucun	aucun		autre dermatose bactérienne				suspect		antibiotique
cozo	ouinhi	adame	adame	9	feminin			papule				spontanée	aucun	aucun		bouton chaleur				simple		beurre de karité
cozo	ouinhi	adame	adame	38	feminin			papule				spontanée	aucun	aucun		bouton chaleur				simple		beurre de karité
cozo	ouinhi	adame	adame	50	feminin	menagere		papule				spontanée	aucun	aucun		urticaire				simple		dermocorticoide
cozo	ouinhi	adame	adame	18	feminin			cicatrice		inférieur		spontanée	aucun	aucun		cicatrice				simple		beurre de karité
cozo	ouinhi	adame	adame	23	feminin			cicatrice		inférieur		spontanée	aucun	aucun		cicatrice				simple		beurre de karité
cozo	ouinhi	adame	adame	14	feminin			cicatrice		inférieur		spontanée	aucun	aucun		cicatrice				simple		beurre de karité
cozo	ouinhi	adame	adame	9	feminin			cicatrice		inférieur		spontanée	aucun	aucun		cicatrice				simple		beurre de karité
cozo	ouinhi	adame	adame	10	feminin			papule				spontanée	aucun	aucun		bouton chaleur				simple		beurre de karité
cozo	ouinhi	adame	adame	12	masculin			tache		tete		spontanée	aucun	aucun		teigne				simple		antimycosique
cozo	ouinhi	adame	zannou desire	3	masculin			vésicules			1 mois	spontanée	aucun	cloxacilline	douleur	autre dermatose bactérienne				suspect		antibiotique
cozo	ouinhi	adame	maison dogbanmè	25	feminin			vésicules				spontanée	aucun	aucun		autre dermatose bactérienne				suspect		antibiotique
cozo	ouinhi	adame	maison hounnou	2	masculin			vésicules				spontanée	aucun	aucun		autre dermatose bactérienne				suspect		antibiotique
cozo	ouinhi	adame	maison hounnou	2	feminin			vésicules				spontanée	aucun	aucun		autre dermatose bactérienne				suspect		antibiotique
cozo	ouinhi	adame	maison alikou	30	feminin			vésicules				spontanée	aucun	aucun		autre dermatose bactérienne				suspect		antibiotique
cozo	ouinhi	adame	maison gandje	30	feminin			vésicules				spontanée	aucun	aucun		autre dermatose bactérienne				suspect		antibiotique
cozo	ouinhi	adame	maison alikou	51	masculin			vésicules				spontanée	aucun	aucun		autre dermatose bactérienne				suspect		antibiotique
cozo	ouinhi	adame	maison gandje	55	masculin			vésicules				spontanée	aucun	aucun		autre dermatose bactérienne				suspect		antibiotique
cozo	ouinhi	adame	maison gandje	70	masculin			vésicules				spontanée	aucun	aucun		autre dermatose bactérienne				suspect		antibiotique
cozo	ouinhi	adame	maison dohoue	8	feminin			vésicules				spontanée	aucun	aucun		autre dermatose bactérienne				suspect		antibiotique
cozo	ouinhi	adame	adame	20	masculin			vésicules				spontanée	aucun	aucun		autre dermatose bactérienne				suspect		antibiotique
cozo	ouinhi	adame	adame	3	masculin			tache		tete		spontanée	aucun	aucun		teigne				simple		antimycosique
cozo	ouinhi	adame	maison oba	30	feminin			tache				spontanée	aucun	aucun		eczéma				simple		dermocorticoide
cozo	ouinhi	adame	maison kouhossounon	5	feminin			tache		tete		spontanée	aucun	aucun		teigne				simple		antimycosique
cozo	ouinhi	adame	adame	1	masculin			tache				spontanée	aucun	aucun		eczéma				simple		dermocorticoide
cozo	ouinhi	adame	adame	9	feminin			vésicules				spontanée	aucun	aucun		autre dermatose bactérienne				suspect		antibiotique
cozo	ouinhi	adame	maidon ezoui	23	masculin			tache				spontanée	aucun	aucun		eczéma				simple		dermocorticoide
cozo	ouinhi	adame	maison zannou	8	feminin			tache		tete		spontanée	aucun	aucun		teigne				simple		antimycosique
cozo	ouinhi	adame	maison fatoye	5	masculin			tache		tete		spontanée	aucun	aucun		teigne				simple		antimycosique
cozo	ouinhi	adame	maison fatoye	1	masculin			tache		tete		spontanée	aucun	aucun		teigne				simple		antimycosique
cozo	ouinhi	adame	adame	29	feminin			cicatrice		inférieur		spontanée	aucun	aucun		cicatrice				simple		beurre de karité
cozo	ouinhi	adame	adame	4	masculin			tache				spontanée	aucun	aucun		autre mycose cutanée				simple		antimycosique
cozo	ouinhi	adame	adame	5	feminin			tache				spontanée	aucun	aucun		autre mycose cutanée				simple		antimycosique
cozo	ouinhi	adame	adame	7	feminin			tache				spontanée	aucun	aucun		autre mycose cutanée				simple		antimycosique
cozo	ouinhi	adame	adame	3	feminin			tache				spontanée	aucun	aucun		autre mycose cutanée				simple		antimycosique
cozo	ouinhi	adame	adame	6	masculin			vesicule				spontanée	aucun	aucun		autre dermatose bactérienne				simple		antibiotique
cozo	ouinhi	adame	adame	51	feminin			oedeme		index		spontanée	aucun	aucun		panaris				simple		antibiotique
cozo	ouinhi	adame	maison gbede	3.5	masculin			tache		tete		spontanée	aucun	aucun		teigne				simple		antimycosique
cozo	ouinhi	adame	adame	7	masculin			vesicule				spontanée	aucun	aucun		autre dermatose bactérienne				simple		antibiotique
cozo	ouinhi	adame	maison atchivi	25	feminin			cheloide				spontanée	aucun	aucun		cheloide				simple		beurre de karité
cozo	ouinhi	adame	adame	60	feminin			cicatrice		inférieur		spontanée	aucun	aucun		cicatrice				simple		beurre de karité
cozo	ouinhi	adame	adame	55	feminin			tache				spontanée	aucun	aucun		eczéma				simple		dermocorticoide
cozo	ouinhi	adame	adame	55	feminin			tache				spontanée	aucun	aucun		autre mycose cutanée				simple		antimycosique
cozo	ouinhi	adame	adame	37	feminin			périonysis		ongle		spontanée	aucun	aucun		périonyxis				simple		antimycosique
cozo	ouinhi	adame	adame	4	feminin			lésions de grattage				spontanée	aucun	aucun		lésions de grattage				simple		antihistaminique
cozo	ouinhi	adame	adame	20	feminin			tache				spontanée	aucun	aucun		autre mycose cutanée				simple		antimycosique
cozo	ouinhi	adame	adame	10	masculin			tache		tete		spontanée	aucun	aucun		teigne				simple		antimycosique
cozo	ouinhi	adame	adame	5	feminin			tache		tete		spontanée	aucun	aucun		teigne				simple		antimycosique
cozo	ouinhi	adame	maison kouhossounon	2	masculin			tache		tete		spontanée	aucun	aucun		teigne				simple		antimycosique
cozo	ouinhi	adame	adame	25	feminin			tache				spontanée	aucun	aucun		autre mycose cutanée				simple		antimycosique
cozo	ouinhi	adame	adame	11	masculin			cicatrice		inférieur		spontanée	aucun	aucun		cicatrice				simple		beurre de karité
cozo	ouinhi	adame	adame	10	feminin			cicatrice		inférieur		spontanée	aucun	aucun		cicatrice				simple		beurre de karité
cozo	ouinhi	adame	adame	9	masculin			cicatrice		inférieur		spontanée	aucun	aucun		cicatrice				simple		beurre de karité
cozo	ouinhi	adame	adame	6	feminin			cicatrice		inférieur		spontanée	aucun	aucun		cicatrice				simple		beurre de karité
cozo	ouinhi	adame	adame	8	feminin			cicatrice		inférieur		spontanée	aucun	aucun		cicatrice				simple		beurre de karité
cozo	ouinhi	adame	adame	10	masculin			cicatrice		inférieur		spontanée	aucun	aucun		cicatrice				simple		beurre de karité
cozo	ouinhi	adame	adame	8	masculin			cicatrice		inférieur		spontanée	aucun	aucun		cicatrice				simple		beurre de karité
cozo	ouinhi	adame	adame	12	feminin			cicatrice		inférieur		spontanée	aucun	aucun		cicatrice				simple		beurre de karité
cozo	ouinhi	adame	adame	10	feminin			cicatrice		inférieur		spontanée	aucun	aucun		cicatrice				simple		beurre de karité
cozo	ouinhi	adame	adame	11	masculin			cicatrice		inférieur		spontanée	aucun	aucun		cicatrice				simple		beurre de karité
cozo	ouinhi	adame	adame	12	masculin			cicatrice		inférieur		spontanée	aucun	aucun		cicatrice				simple		beurre de karité
cozo	ouinhi	adame	adame	8	masculin			cicatrice		inférieur		spontanée	aucun	aucun		cicatrice				simple		beurre de karité
cozo	ouinhi	adame	adame	8	masculin			cicatrice		inférieur		spontanée	aucun	aucun		cicatrice				simple		beurre de karité
cozo	ouinhi	adame	adame	6	masculin			cicatrice		inférieur		spontanée	aucun	aucun		cicatrice				simple		beurre de karité
cozo	ouinhi	adame	adame	9	masculin			cicatrice		inférieur		spontanée	aucun	aucun		cicatrice				simple		beurre de karité
cozo	ouinhi	adame	adame	3	masculin			cicatrice		inférieur		spontanée	aucun	aucun		cicatrice				simple		beurre de karité
cozo	ouinhi	adame	adame	9	feminin			cicatrice		inférieur		spontanée	aucun	aucun		cicatrice				simple		beurre de karité
cozo	ouinhi	adame	adame	9	feminin			cicatrice		inférieur		spontanée	aucun	aucun		cicatrice				simple		beurre de karité
cozo	ouinhi	adame	adame	9	masculin			cicatrice		inférieur		spontanée	aucun	aucun		cicatrice				simple		beurre de karité
cozo	ouinhi	adame	adame	8	masculin			cicatrice		inférieur		spontanée	aucun	aucun		cicatrice				simple		beurre de karité
cozo	ouinhi	adame	adame	6	masculin			cicatrice		inférieur		spontanée	aucun	aucun		cicatrice				simple		beurre de karité
cozo	ouinhi	adame	adame	12	masculin			cicatrice		inférieur		spontanée	aucun	aucun		cicatrice				simple		beurre de karité
cozo	ouinhi	adame	adame	10	masculin			cicatrice		inférieur		spontanée	aucun	aucun		cicatrice				simple		beurre de karité
cozo	ouinhi	adame	adame	6	masculin			cicatrice		inférieur		spontanée	aucun	aucun		cicatrice				simple		beurre de karité
cozo	ouinhi	adame	adame	11	masculin			cicatrice		inférieur		spontanée	aucun	aucun		cicatrice				simple		beurre de karité
cozo	ouinhi	adame	adame	11	feminin			cicatrice		inférieur		spontanée	aucun	aucun		cicatrice				simple		beurre de karité
cozo	ouinhi	adame	adame	5	masculin			cicatrice		inférieur		spontanée	aucun	aucun		cicatrice				simple		beurre de karité
cozo	ouinhi	adame	adame	8	feminin			cicatrice		inférieur		spontanée	aucun	aucun		cicatrice				simple		beurre de karité
cozo	ouinhi	adame	adame	5	masculin			cicatrice		inférieur		spontanée	aucun	aucun		cicatrice				simple		beurre de karité
cozo	ouinhi	adame	adame	10	masculin			cicatrice		inférieur		spontanée	aucun	aucun		cicatrice				simple		beurre de karité
cozo	ouinhi	adame	adame	2.5	feminin			cicatrice		inférieur		spontanée	aucun	aucun		cicatrice				simple		beurre de karité
cozo	ouinhi	adame	adame	9.5	feminin			cicatrice		inférieur		spontanée	aucun	aucun		cicatrice				simple		beurre de karité
cozo	ouinhi	adame	adame	10	feminin			cicatrice		inférieur		spontanée	aucun	aucun		cicatrice				simple		beurre de karité
cozo	ouinhi	adame	adame	13	masculin			cicatrice		inférieur		spontanée	aucun	aucun		cicatrice				simple		beurre de karité
cozo	ouinhi	adame	adame	6	masculin			cicatrice		inférieur		spontanée	aucun	aucun		cicatrice				simple		beurre de karité
cozo	ouinhi	adame	adame	12	feminin			cicatrice		inférieur		spontanée	aucun	aucun		cicatrice				simple		beurre de karité
cozo	ouinhi	adame	adame	9	masculin			cicatrice		inférieur		spontanée	aucun	aucun		cicatrice				simple		beurre de karité
cozo	ouinhi	adame	adame	13	masculin			cicatrice		inférieur		spontanée	aucun	aucun		cicatrice				simple		beurre de karité
cozo	ouinhi	adame	adame	8	masculin			cicatrice		inférieur		spontanée	aucun	aucun		cicatrice				simple		beurre de karité
cozo	ouinhi	adame	adame	8	feminin			cicatrice		inférieur		spontanée	aucun	aucun		cicatrice				simple		beurre de karité
cozo	ouinhi	adame	adame	6	feminin			cicatrice		inférieur		spontanée	aucun	aucun		cicatrice				simple		beurre de karité
cozo	ouinhi	adame	adame	6	masculin			cicatrice		inférieur		spontanée	aucun	aucun		cicatrice				simple		beurre de karité
cozo	ouinhi	adame	adame	12	feminin			cicatrice		inférieur		spontanée	aucun	aucun		cicatrice				simple		beurre de karité
cozo	ouinhi	adame	adame	9	feminin			cicatrice		inférieur		spontanée	aucun	aucun		cicatrice				simple		beurre de karité
cozo	ouinhi	adame	adame	8	feminin			cicatrice		inférieur		spontanée	aucun	aucun		cicatrice				simple		beurre de karité
cozo	ouinhi	adame	adame	8	feminin			cicatrice		inférieur		spontanée	aucun	aucun		cicatrice				simple		beurre de karité
cozo	ouinhi	adame	adame	10	masculin			cicatrice		inférieur		spontanée	aucun	aucun		cicatrice				simple		beurre de karité
cozo	ouinhi	adame	adame	6	feminin			cicatrice		inférieur		spontanée	aucun	aucun		cicatrice				simple		beurre de karité
cozo	ouinhi	adame	adame	9	feminin			cicatrice		inférieur		spontanée	aucun	aucun		cicatrice				simple		beurre de karité
cozo	ouinhi	adame	adame	6	feminin			cicatrice		inférieur		spontanée	aucun	aucun		cicatrice				simple		beurre de karité
cozo	ouinhi	adame	adame	8.5	feminin			cicatrice		inférieur		spontanée	aucun	aucun		cicatrice				simple		beurre de karité
cozo	ouinhi	adame	adame	8	masculin			cicatrice		inférieur		spontanée	aucun	aucun		cicatrice				simple		beurre de karité
cozo	ouinhi	adame	adame	5	feminin			cicatrice		inférieur		spontanée	aucun	aucun		cicatrice				simple		beurre de karité
cozo	ouinhi	adame	adame	11	feminin			cicatrice		inférieur		spontanée	aucun	aucun		cicatrice				simple		beurre de karité
cozo	ouinhi	adame	adame	8	feminin			cicatrice		inférieur		spontanée	aucun	aucun		cicatrice				simple		beurre de karité
cozo	ouinhi	adame	monnoude evariste	16	feminin			tache		tout le corps		spontanée	aucun	aucun		gale						antigaleux
cozo	ouinhi	agonkon		1.5	masculin			nodule	inf 5	tout le corps	8 sem	spontanée	centre de santé	aucun	demengeaison	lichen plan		centre de santé		simple		dermocorticoide
cozo	ouinhi	agonkon		2	feminin			nodule		tout le corps		spontanée	centre de santé	aucun		staphylococcies						antibiotique
cozo	ouinhi	agonkon		22	feminin	ménagère		tache	inf 5	cou	5 ans	spontanée	aucun	aucun	demengeaison	pytiriasys versicolor		centre de santé		simple		antimycosique
cozo	ouinhi	agonkon	maison akwayi	25	feminin	ménagère		tache	entre 5 et 10	visage et plis inguinaux	2 ans	spontanée	poudre	aucun		pytiriasys versicolor		maison		simple		antimycosique
cozo	ouinhi	agonkon	maison fadonoungbo	50	feminin	ménagère				partie génitale	1 an	spontanée	feuilles,tsayo	aucun		mycose des plis fessiers		maison		simple		antimycosique
cozo	ouinhi	agonkon	maison okpa	5	feminin	écolière		ulceration	entre 5 et 10	oreille droite	8 sem	spontanée	tradithérapeute,feminineuilles	aucun	demengeaison	mycoses		maison		simple		antimycosique
cozo	ouinhi	agonkon	maison yekwé	2	feminin			tache	inf 5	tout le corps	1 an	spontanée	poudre	aucun	fievre	staphylococcies		maison		simple		antibiotique
cozo	ouinhi	agonkon		36	masculin	cultivateur		tache	sup 10	tete,visage	3 ans	spontanée	savon en poudre	aucun	tache	pytiriasys versicolor		centre de santé
cozo	ouinhi	agonkon		35	masculin	cultivateur		tache	sup 10	dos	2 ans	spontanée	centre de santé	aucun		pytiriasys versicolor		centre de santé
cozo	ouinhi	agonkon		15	feminin			tache	sup 10	tout le corps	5 ans	spontanée	centre de santé	aucun	tache	mélanome		centre de santé		référé	cove	beurre de karite
cozo	ouinhi	agonkon		40	feminin			papule		tout le corps		spontanée	aucun	aucun		urticaire
cozo	ouinhi	agonkon		35	feminin	cultivatrice		papule	inf 5	tout le corps	8 sem	spontanée	aucun	aucun	demengeaison	lichen plan+pytiriasys versicolor		maison		simple		antimycosique
cozo	ouinhi	agonkon		40	feminin			papule	inf 5	tout le corps	8 sem	spontanée	aucun	aucun	demengeaison	lichen plan				simple		dermocorticoide
cozo	ouinhi	agonkon		33	feminin	pharmacienne		tache	inf 5	tout le corps	10 sem	spontanée	aucun	cloxa+prométazine	demengeaison	lichen plan/urticaire		maison		simple		dermocorticoide
cozo	ouinhi	agonkon	maison bako	35	feminin	ménagère		tache	sup 10	tout le corps	12 sem	spontanée	wemi	aucun	demengeaison	psoriasis		maison		simple		dermocorticoide
cozo	ouinhi	agonkon		55	feminin	ménagère		tache	inf 5	tout le corps	3 ans	spontanée	aucun	aucun		pytiriasys versicolor		maison		simple		antimycosique
cozo	ouinhi	agonkon	agonkon	12	masculin			ulceration	inf 5	inférieur		spontanée	auto médication,paracétamol	paracétamol	fievre	abcès ulcérés		centre de santé		simple		antibiotique
cozo	ouinhi	agonkon		40	feminin	cultivatrice		tache	inf 5	tout le corps	4 sem	spontanée	aucun	aucun	demengeaison	pytiriasys versicolor+eczéma				simple		antimycosique
cozo	ouinhi	agonkon		27	feminin			tache	inf 5	plis inguinaux,dos	16 sem	spontanée	auto médication	cloxacilline	demengeaison	herpes		centre de santé		simple		antalgique
cozo	ouinhi	agonkon		35	feminin	cultivatrice				plis inguinaux,dos		spontanée	aucun	aucun		dermatophytie des plis inguinaux				simple
cozo	ouinhi	agonkon		15	feminin	cultivatrice				tout le corps		spontanée	aucun	inconnue		urticaire				simple
cozo	ouinhi	agonkon		50	masculin			tache	inf 5	thorax		spontanée	aucun	aucun	demengeaison	psoriasis		centre de santé		simple		dermocorticoide
cozo	ouinhi	agonkon		30	masculin	cultivateur		tache	inf 5	superieur	4 sem	spontanée	aucun	aucun	demengeaison	psoriasis		centre de santé		simple		dermocorticoide
cozo	ouinhi	agonkon		9	masculin			tache	inf 5			spontanée	aucun	aucun	tache	teigne		maison		simple		antimycosique
cozo	ouinhi	agonkon		11	masculin			tache	inf 5			spontanée	aucun	aucun	tache	teigne		maison		simple		antimycosique
cozo	ouinhi	agonkon		11	masculin			tache	inf 5			spontanée	aucun	aucun	tache	teigne		maison		simple		antimycosique
cozo	ouinhi	agonkon		10	masculin			tache	inf 5			spontanée	aucun	aucun	tache	teigne		maison		simple		antimycosique
cozo	ouinhi	agonkon		11	feminin			tache	inf 5			spontanée	aucun	aucun	tache	teigne		maison		simple		antimycosique
cozo	ouinhi	agonkon		5	masculin			tache	inf 5			spontanée	aucun	aucun	tache	teigne		maison		simple		antimycosique
cozo	ouinhi	agonkon		2	feminin			tache	inf 5			spontanée	aucun	aucun	tache	teigne		maison		simple		antimycosique
cozo	ouinhi	agonkon		10	masculin			tache	inf 5			spontanée	aucun	aucun	tache	teigne		maison		simple		antimycosique
cozo	ouinhi	agonkon		5	masculin			tache	inf 5			spontanée	aucun	aucun	tache	teigne		maison		simple		antimycosique
cozo	ouinhi	agonkon		65	masculin			tache	inf 5			spontanée	aucun	aucun	tache	teigne		maison		simple		antimycosique
cozo	ouinhi	agonkon		5	masculin			tache	inf 5			spontanée	aucun	aucun	tache	teigne		maison		simple		antimycosique
cozo	ouinhi	agonkon		6	masculin			tache	inf 5			spontanée	aucun	aucun	tache	teigne		maison		simple		antimycosique
cozo	ouinhi	agonkon		5	feminin			tache	inf 5			spontanée	aucun	aucun	tache	teigne		maison		simple		antimycosique
cozo	ouinhi	agonkon		3	masculin			tache	inf 5			spontanée	aucun	aucun	tache	teigne		maison		simple		antimycosique
cozo	ouinhi	agonkon		7	feminin			tache	inf 5			spontanée	aucun	aucun	tache	teigne		maison		simple		antimycosique
cozo	ouinhi	agonkon		6	masculin			tache	inf 5			spontanée	aucun	aucun	tache	teigne		maison		simple		antimycosique
cozo	ouinhi	agonkon		4	masculin			tache	inf 5			spontanée	aucun	aucun	tache	teigne		maison		simple		antimycosique
cozo	ouinhi	agonkon		5	masculin			tache	inf 5			spontanée	aucun	aucun	tache	teigne		maison		simple		antimycosique
cozo	ouinhi	agonkon		2	masculin			tache	inf 5			spontanée	aucun	aucun	tache	teigne		maison		simple		antimycosique
cozo	ouinhi	agonkon		8	feminin			tache	inf 5			spontanée	aucun	aucun	tache	teigne		maison		simple		antimycosique
cozo	ouinhi	agonkon		5	masculin			tache	inf 5			spontanée	aucun	aucun	tache	teigne		maison		simple		antimycosique
cozo	ouinhi	agonkon		11	feminin			tache	inf 5			spontanée	aucun	aucun	tache	teigne		maison		simple		antimycosique
cozo	ouinhi	agonkon		5	masculin			tache	inf 5			spontanée	aucun	aucun	tache	teigne		maison		simple		antimycosique
cozo	ouinhi	agonkon		13	masculin			tache	inf 5			spontanée	aucun	aucun	tache	teigne		maison		simple		antimycosique
cozo	ouinhi	agonkon		27	feminin			tache	inf 5			spontanée	aucun	aucun	tache	teigne		maison		simple		antimycosique
cozo	ouinhi	agonkon		55	feminin			tache	inf 5			spontanée	aucun	aucun	tache	teigne		maison		simple		antimycosique
cozo	ouinhi	agonkon		25	masculin			tache	inf 5			spontanée	aucun	aucun	tache	teigne		maison		simple		antimycosique
cozo	ouinhi	agonkon		75	feminin			tache	inf 5			spontanée	aucun	aucun	tache	teigne		maison		simple		antimycosique
cozo	ouinhi	agonkon		35	masculin			tache	inf 5			spontanée	aucun	aucun	tache	teigne		maison		simple		antimycosique
cozo	ouinhi	agonkon		40	feminin			tache	inf 5			spontanée	aucun	aucun	tache	teigne		maison		simple		antimycosique
cozo	ouinhi	agonkon		25	masculin			tache	inf 5			spontanée	aucun	aucun	tache	teigne		maison		simple		antimycosique
cozo	ouinhi	agonkon		35	feminin			tache	inf 5			spontanée	aucun	aucun	tache	teigne		maison		simple		antimycosique
cozo	ouinhi	agonkon		23	masculin			tache	inf 5			spontanée	aucun	aucun	tache	teigne		maison		simple		antimycosique
cozo	ouinhi	agonkon		4	masculin			tache	inf 5			spontanée	aucun	aucun	tache	teigne		maison		simple		antimycosique
cozo	ouinhi	agonkon		26	feminin			tache	inf 5			spontanée	aucun	aucun	tache	teigne		maison		simple		antimycosique
cozo	ouinhi	agonkon		1.5	feminin			tache	inf 5			spontanée	aucun	aucun	tache	teigne		maison		simple		antimycosique
cozo	ouinhi	agonkon		20	feminin			tache	inf 5			spontanée	aucun	aucun	tache	teigne		maison		simple		antimycosique
cozo	ouinhi	agonkon		40	feminin			tache	inf 5			spontanée	aucun	aucun	tache	teigne		maison		simple		antimycosique
cozo	ouinhi	agonkon		20	masculin			tache	inf 5			spontanée	aucun	aucun	tache	teigne		maison		simple		antimycosique
cozo	ouinhi	agonkon		9	masculin			tache	inf 5			spontanée	aucun	aucun	tache	teigne		maison		simple		antimycosique
cozo	ouinhi	agonkon		2	masculin			tache	inf 5			spontanée	aucun	aucun	tache	teigne		maison		simple		antimycosique
cozo	ouinhi	agonkon		3	feminin			tache	inf 5			spontanée	aucun	aucun	tache	teigne		maison		simple		antimycosique
cozo	ouinhi	agonkon		5	masculin			tache	inf 5			spontanée	aucun	aucun	tache	teigne		maison		simple		antimycosique
cozo	ouinhi	agonkon		2	feminin			tache	inf 5			spontanée	aucun	aucun	tache	teigne		maison		simple		antimycosique
cozo	ouinhi	agonkon		45	masculin			tache	inf 5			spontanée	aucun	aucun	tache	teigne		maison		simple		antimycosique
cozo	ouinhi	agonkon		47	masculin			tache	inf 5			spontanée	aucun	aucun	tache	teigne		maison		simple		antimycosique
cozo	ouinhi	agonkon		20	masculin			tache	inf 5			spontanée	aucun	aucun	tache	teigne		maison		simple		antimycosique
cozo	ouinhi	agonkon		8	masculin			tache	inf 5			spontanée	aucun	aucun	tache	teigne		maison		simple		antimycosique
cozo	ouinhi	agonkon		11	masculin			cicatrices	inf 5			spontanée	aucun	aucun	douleur	cicatrices		maison		simple		beurre de karité
cozo	ouinhi	agonkon		10	feminin			cicatrices	inf 5			spontanée	aucun	aucun	douleur	cicatrices		maison		simple		beurre de karité
cozo	ouinhi	agonkon		12	masculin			cicatrices	inf 5			spontanée	aucun	aucun	douleur	cicatrices		maison		simple		beurre de karité
cozo	ouinhi	agonkon		10	masculin			cicatrices	inf 5			spontanée	aucun	aucun	douleur	cicatrices		maison		simple		beurre de karité
cozo	ouinhi	agonkon		8	masculin			cicatrices	inf 5			spontanée	aucun	aucun	douleur	cicatrices		maison		simple		beurre de karité
cozo	ouinhi	agonkon		8	feminin			cicatrices	inf 5			spontanée	aucun	aucun	douleur	cicatrices		maison		simple		beurre de karité
cozo	ouinhi	agonkon		12	masculin			cicatrices	inf 5			spontanée	aucun	aucun	douleur	cicatrices		maison		simple		beurre de karité
cozo	ouinhi	agonkon		12	masculin			cicatrices	inf 5			spontanée	aucun	aucun	douleur	cicatrices		maison		simple		beurre de karité
cozo	ouinhi	agonkon		8	masculin			cicatrices	inf 5			spontanée	aucun	aucun	douleur	cicatrices		maison		simple		beurre de karité
cozo	ouinhi	agonkon		12	masculin			cicatrices	inf 5			spontanée	aucun	aucun	douleur	cicatrices		maison		simple		beurre de karité
cozo	ouinhi	agonkon		8	masculin			cicatrices	inf 5			spontanée	aucun	aucun	douleur	cicatrices		maison		simple		beurre de karité
cozo	ouinhi	agonkon		5	masculin			cicatrices	inf 5			spontanée	aucun	aucun	douleur	cicatrices		maison		simple		beurre de karité
cozo	ouinhi	agonkon		12	masculin			cicatrices	inf 5			spontanée	aucun	aucun	douleur	cicatrices		maison		simple		beurre de karité
cozo	ouinhi	agonkon		30	masculin			cicatrices	inf 5			spontanée	aucun	aucun	douleur	cicatrices		maison		simple		beurre de karité
cozo	ouinhi	agonkon		32	masculin			cicatrices	inf 5			spontanée	aucun	aucun	douleur	cicatrices		maison		simple		beurre de karité
cozo	ouinhi	gangban		11	feminin	eleve			inf 5	tout le corps		spontanée	aucun	aucun	tache	pytitiasis versicolor		centre de santé		simple		antifongique
cozo	ouinhi	gangban		12	feminin	eleve			inf 5	tout le corps		spontanée	aucun	aucun	tache	pytitiasis versicolor		centre de santé		simple		antifongique
cozo	ouinhi	gangban		30	feminin	vendeuse			inf 5	tout le corps		spontanée	aucun	aucun	tache	pytitiasis versicolor		centre de santé		simple		antifongique
cozo	ouinhi	gangban		26	feminin	vendeuse			inf 5	tout le corps		spontanée	aucun	aucun	tache	pytitiasis versicolor		centre de santé		simple		antifongique
cozo	ouinhi	gangban		37	masculin	cultivateur			inf 5	tout le corps		spontanée	aucun	aucun	tache	pytitiasis versicolor		centre de santé		simple		antifongique
cozo	ouinhi	gangban		42	feminin	vendeuse			inf 5	tout le corps		spontanée	aucun	aucun	douleur	cicatrices		maison		simple		beurre de karité
cozo	ouinhi	gangban		65	masculin	cultivateur			inf 5	tout le corps		spontanée	aucun	aucun	tache	pytitiasis versicolor		centre de santé		simple		antifongique
cozo	ouinhi	gangban		12	masculin	eleve			inf 5	tout le corps		spontanée	aucun	aucun	tache	pytitiasis versicolor		centre de santé		simple		antifongique
cozo	ouinhi	gangban		13	masculin	eleve			inf 5	tout le corps		spontanée	aucun	aucun	tache	pytitiasis versicolor		centre de santé		simple		antifongique
cozo	ouinhi	gangban		13	masculin	eleve			inf 5	tout le corps		spontanée	aucun	aucun	douleur	cicatrices		maison		simple		beurre de karité
cozo	ouinhi	gangban		23	masculin	mecanicien			inf 5	tout le corps		spontanée	aucun	aucun	tache	pytitiasis versicolor		centre de santé		simple		antifongique
cozo	ouinhi	gangban		13	masculin	eleve			inf 5	tout le corps		spontanée	aucun	aucun	tache	pytitiasis versicolor		centre de santé		simple		beurre de karité
cozo	ouinhi	gangban		66	feminin	cultivateuse			inf 5	inferieur		spontanée	aucun	aucun	cicatrice	cicatrice		maison		simple		antifongique
cozo	ouinhi	gangban		22	masculin	eleve			inf 5	inferieur		spontanée	aucun	aucun	demengeaison	mycose des plis		centre de santé		simple		antifongique
cozo	ouinhi	gangban		11	feminin	eleve			inf 5	inferieur		spontanée	aucun	aucun	demengeaison	mycose des plis		centre de santé		simple		antifongique
cozo	ouinhi	gangban		42	feminin	vendeuse			inf 5	inferieur		spontanée	aucun	aucun	demengeaison	mycose des plis		centre de santé		simple		antifongique
cozo	ouinhi	gangban		48	feminin	vendeuse			inf 5	inferieur		spontanée	aucun	aucun	demengeaison	mycose des plis		centre de santé		simple		antifongique
cozo	ouinhi	gangban		30	feminin	vendeuse			inf 5	inferieur		spontanée	aucun	aucun	demengeaison	mycose des plis		centre de santé		simple		antifongique
cozo	ouinhi	gangban		34	feminin	vendeuse			inf 5	inferieur		spontanée	aucun	aucun	demengeaison	mycose des plis		centre de santé		simple		antifongique
cozo	ouinhi	gangban		46	feminin	vendeuse			inf 5	inferieur		spontanée	aucun	aucun	demengeaison	mycose des plis		centre de santé		simple		antifongique
cozo	ouinhi	gangban		48	masculin	cultivateur			inf 5	inferieur		spontanée	aucun	aucun	demengeaison	mycose des plis		centre de santé		simple		antifongique
cozo	ouinhi	gangban		62	feminin	cultivatrice			inf 5	inferieur		spontanée	aucun	aucun	tache	pityriasis versicolor		centre de santé		simple		antifongique
cozo	ouinhi	gangban		11	masculin	eleve			inf 5	tout le corps		spontanée	aucun	aucun	cicatrice	cicatrice		maison		simple		beurre de karité
cozo	ouinhi	gangban		6	masculin	eleve			inf 5	inferieur		spontanée	aucun	aucun	cicatrice	cicatrice		maison		simple		beurre de karité
cozo	ouinhi	gangban		3	masculin	eleve			inf 5	inferieur		spontanée	aucun	aucun	cicatrice	cicatrice		maison		simple		beurre de karité
cozo	ouinhi	gangban		2	masculin	eleve			inf 5	inferieur		spontanée	aucun	aucun	cicatrice	cicatrice		maison		simple		beurre de karité
cozo	ouinhi	gangban		6	masculin	eleve			inf 5	inferieur		spontanée	aucun	aucun	cicatrice	cicatrice		maison		simple		beurre de karité
cozo	ouinhi	gangban		5	feminin	eleve			inf 5	inferieur		spontanée	aucun	aucun	cicatrice	cicatrice		maison		simple		beurre de karité
cozo	ouinhi	gangban		4	masculin	eleve			inf 5	inferieur		spontanée	aucun	aucun	cicatrice	cicatrice		maison		simple		beurre de karité
cozo	ouinhi	gangban		8	masculin	eleve			inf 5	inferieur		spontanée	aucun	aucun	cicatrice	cicatrice		maison		simple		beurre de karité
cozo	ouinhi	gangban		12	feminin	eleve			inf 5	inferieur		spontanée	aucun	aucun	cicatrice	cicatrice		maison		simple		beurre de karité
cozo	ouinhi	gangban		7	feminin	eleve			inf 5	inferieur		spontanée	aucun	aucun	cicatrice	cicatrice		maison		simple		beurre de karité
cozo	ouinhi	gangban		6	feminin	eleve			inf 5	inferieur		spontanée	aucun	aucun	cicatrice	cicatrice		maison		simple		beurre de karité
cozo	ouinhi	gangban		4	masculin	eleve			inf 5	inferieur		spontanée	aucun	aucun	cicatrice	cicatrice		maison		simple		beurre de karité
cozo	ouinhi	gangban		3	feminin	eleve			inf 5	inferieur		spontanée	aucun	aucun	cicatrice	cicatrice		maison		simple		beurre de karité
cozo	ouinhi	gangban		5	feminin	eleve			inf 5	inferieur		spontanée	aucun	aucun	cicatrice	cicatrice		maison		simple		beurre de karité
cozo	ouinhi	gangban		6	masculin	eleve			inf 5	inferieur		spontanée	aucun	aucun	cicatrice	cicatrice		maison		simple		beurre de karité
cozo	ouinhi	gangban		3	feminin	eleve			inf 5	inferieur		spontanée	aucun	aucun	cicatrice	cicatrice		maison		simple		beurre de karité
cozo	ouinhi	gangban		6	feminin	eleve			inf 5	inferieur		spontanée	aucun	aucun	cicatrice	cicatrice		maison		simple		beurre de karité
cozo	ouinhi	gangban		11	masculin	eleve			inf 5	inferieur		spontanée	aucun	aucun	cicatrice	cicatrice		maison		simple		beurre de karité
cozo	ouinhi	gangban		39	feminin	agriculteuse			inf 5	inferieur		spontanée	aucun	aucun	cicatrice	cicatrice		maison		simple		beurre de karité
cozo	ouinhi	gangban		4	masculin				inf 5	inferieur		spontanée	aucun	aucun	cicatrice	cicatrice		maison		simple		beurre de karité
cozo	ouinhi	gangban		22	masculin	photographe			inf 5	inferieur		spontanée	aucun	aucun	cicatrice	cicatrice		maison		simple		beurre de karité
cozo	ouinhi	gangban		5	feminin				inf 5	inferieur		spontanée	aucun	aucun	cicatrice	cicatrice		maison		simple		beurre de karité
cozo	ouinhi	gangban		5	feminin				inf 5	superieur		spontanée	aucun	aucun	cicatrice	cicatrice		maison		simple		beurre de karité
cozo	ouinhi	gangban		15	masculin	eleve			inf 5	superieur		spontanée	aucun	aucun	cicatrice	cicatrice		maison		simple		beurre de karité
cozo	ouinhi	gangban		48	masculin	cultivateur			inf 5	superieur		spontanée	aucun	aucun	cicatrice	cicatrice		maison		simple		beurre de karité
cozo	ouinhi	gangban		21	masculin	eleve			inf 5	superieur		spontanée	aucun	aucun	cicatrice	cicatrice		maison		simple		beurre de karité
cozo	ouinhi	gangban		45	masculin	cultivateur			inf 5	superieur		spontanée	aucun	aucun	cicatrice	cicatrice		maison		simple		beurre de karité
cozo	ouinhi	gangban		44	masculin	cultivateur			inf 5	superieur		spontanée	aucun	aucun	cicatrice	cicatrice		maison		simple		beurre de karité
cozo	ouinhi	gangban		20	feminin	menagere		tache	inf 5	tout le corps		spontanée	aucun	aucun	tache	pytiriasis versicolor		maison		simple		antifongique
cozo	ouinhi	gangban		41	feminin	cultivateur			inf 5	inferieur		spontanée	aucun	aucun	demengeaison	mycose des plis		maison		simple		antifongique
cozo	ouinhi	gangban		30	masculin	cultivateur		tache	inf 5	tout le corps		spontanée	aucun	aucun	demengeaison	eczema		maison		simple		antihystamique
cozo	ouinhi	gangban	gangban	21	masculin	eleve		tache	inf 5	superieur		spontanée	aucun	aucun	demengeaison	mycose des plis		maison		simple		antifongique
cozo	ouinhi	gangban	akassa	30	feminin	cultivatrice			inf 5	superieur		spontanée	aucun	aucun	cicatrice	cicatrice		maison		simple		beurre de karité
cozo	ouinhi	gangban		18	feminin	eleve			inf 5	superieur		spontanée	aucun	aucun	cicatrice	cicatrice		maison		simple		beurre de karité
cozo	ouinhi	gangban		20	masculin			tache	inf 5	thorax		spontanée	aucun	amoxicilline	demengeaison	eczema		maison		simple		dermocorticoide
cozo	ouinhi	gangban	gangban	40	masculin				inf 5	inferieur		spontanée	inconnue	aucun	demengeaison	eczema		centre de santé		simple		dermocorticoide
cozo	ouinhi	gangban	gangban	1	feminin			vesicule	inf 5	visage	8 mois	spontanée	aucun	amoxicilline	demengeaison	eczema		centre de santé		simple		dermocorticoide
cozo	ouinhi	gangban	gangban	30	feminin	commercante			inf 5	ongle		spontanée	aucun	aucun	douleur	péryonisis		maison		maison		antifongique
cozo	ouinhi	gangban	gangban	43	masculin	commercant		tache	inf 5	inferieur	2 sem	spontanée	aucun	aucun	demengeaison	pied d'athlète		maison		simple		antifongique
cozo	ouinhi	gangban	maison fagnon	35	masculin	cultivateur		ulceration	inf 5	superieur	4 sem	spontanée	centre de santé	feuilles tradictionnelles		mycose des plis		centre de santé		simple		antiotique
cozo	ouinhi	gangban	gangban	32	feminin	cultivatrice		nodule	inf 5	superieur	2 sem	spontanée	aucun	aucun	fievre	panaris		centre de santé		simple		antibiotique
cozo	ouinhi	gangban	gangban	7	masculin	eleve		squames	inf 5	dos	3 mois	spontanée	comprimé ecrase	inconnue	tache	psoriasis		centre de santé		simple		dermocorticoide
cozo	ouinhi	gangban	dokodji	8	masculin	eleve		tache	inf 5	tout le corps	8 mois	spontanée	aucun	aucun	demengeaison	eczema		centre de santé		simple		dermocorticoide
cozo	ouinhi	gangban		1	masculin			papules	inf 5	tout le corps		spontanée	comprimé ecrase	aucun	papule	eczema		centre de santé		simple		dermocorticoide
cozo	ouinhi	gangban	dokodji	6	masculin	eleve		papules	inf 5	abdomen	16 sem	spontanée	comprimé ecrase	inconnue	papule	lichen plan		centre de santé		simple		antihystamique
cozo	ouinhi	gangban	setonoquoin	22	feminin	vendeuse		tache	inf 5	dos	3 ans	spontanée	centre de santé	griséofuline	tache	mycose des plis		centre de santé		simple		antimycosique
cozo	ouinhi	gangban	govihoue	18	masculin	eleve		tache	sup 10	inferieur	3 ans	spontanée	centre de santé	griséofluvine	demengeaison	eczema		centre de santé		simple		dermocorticoide
cozo	ouinhi	gangban	gangban	25	masculin	coutirier		papules	inf 5	superieur	2 ans	spontanée	centre de santé	comprimé	demengeaison	eczema		centre de santé		simple		dermocorticoide
cozo	ouinhi	gangban	alabande	35	masculin	coiffeur		tache	sup 10	inferieur	1 an	spontanée	savon en poudre	aucun	demengeaison	pytiriasis versicolor		centre de santé		simple		antimycosique
cozo	ouinhi	gangban	gangban	18	feminin	revendeuse		tache	inf 5	superieur	1 sem	spontanée	aucun	aucun	demengeaison	psoriasis		centre de santé		simple		dermocorticoide
cozo	ouinhi	gangban	gangban	65	masculin	cultivateur		nodule	inf 5	superieur	1 sem	spontanée	centre de santé	ibuprofene et amoxicilline	douleur	phlegmon		centre de santé		référé	tohoues	antibiotique
cozo	ouinhi	gangban	gangban	2	masculin			tache	inf 5	tout le corps	1 sem	spontanée	aucun	aucun	demengeaison	eczema		centre de santé		simple		dermocorticoide
cozo	ouinhi	gangban	gangban	3	feminin	eleve		nodule	inf 5	inferieur	2 sem	spontanée	centre de santé	cloxacilline	nodule	abces		centre de santé		simple		antibiotique
cozo	ouinhi	gangban	gangban	9	masculin	eleve		tache	sup 10	nez	9 ans	spontanée	centre de santé	aucun	demengeaison	eczema		centre de santé		simple		dermocorticoide
cozo	ouinhi	gangban	gangban	17	feminin	eleve		tache	sup 10	inferieur	1 an	spontanée	centre de santé	griséofluvine	demengeaison	herpes		centre de santé		simple		antihystamique
cozo	ouinhi	gangban	gangban	3	masculin	eleve			inf 5	inferieur		spontanée	aucun	aucun	demengeaison	mycose cutanée		centre de santé		simple		antifongique
cozo	ouinhi	gangban	gangban	33	feminin	menagere		tache	inf 5	superieur	2 ans	spontanée	aucun	aucun	demengeaison	mycose des pllis		centre de santé		simple		antifongique
cozo	ouinhi	gangban	maison taglassou	8	feminin	eleve		ulceration	inf 5	inferieur	16 sem	spontanée	traditherapeute	gelule	assécher la plaie	excoriation		maison		référé	tohoues	pansement, antalgique
cozo	ouinhi	gangban	maison kouhouessou	14	masculin	eleve		ulceration	inf 5	inferieur	2 sem	objet tranchant	traditherapeute	bactrim	douleur	mycose des plis		maison		simple		pansement, antalgique
cozo	ouinhi	gangban	maison sonon	40	feminin	menagere		tache	inf 5	inferieur	25 ans	spontanée	eau bouillante	penicilline	demengeaison	intertrigo		centre de santé		simple		antifongique
cozo	ouinhi	gangban	kpoguedji	49	masculin	cultivateur		ulceration	entre 5 et 10	inferieur	4 sem	spontanée	savon neutre et traditerapeute		douleur	abcès ulcéré		centre de santé		suspect		antibiotique
cozo	ouinhi	gangban	gangban	1	feminin			tache	inf 5	abdomen	8 sem	spontanée	centre de santé	aucun		mycose cutane		maison		simple		antimycosique
cozo	ouinhi	gangban	gangban	1	feminin			tache	inf 5	tout le corps	1 sem	spontanée	centre de santé	aucun		pytiriasis versicolor		centre de santé		simple		antimycosique

## Sheet: synthèse des suivis
1	1 ER SUIVI
	cas simple Suivi	35
	Cas simple non suivi	75	dont 2 perdus de vue
	cas suspects	18
	cas suspects non suivi	16
	cas suivi à la maison	53
	cas non suivi à la maison	91
	2 SUIVI
	cas simple Suivi	48
	Cas simple non suivi	62
	cas suspects	8
	cas suspects non suivi	26
	cas suivi à la maison	56
	cas non suivi à la maison	88
	100
	RESULTATS SUIVI 1 A IROPORIA ET OGOUDOU					RESULTATS SUIVI 2 A IROPORIA ET OGOUDOU
	CAS SIMPLES					CAS SIMPLES
		résultat obtenu	résultat attendu	pourcentage			résultat obtenu	résultat attendu	pourcentage
	cas simples enrolés	34	60	56.6667		cas simples enrolés	34	30	113.333
	Cas simples suivis	33	32	97.0588		Cas simples suivis	33	13	97.0588
	cas simples perdus de vue	1	0	2.94118		cas simples perdus de vue	1	0	2.94118
	Cas simples faisant un nettoyage adéquat	31	30	103.333		Cas simples faisant un nettoyage adéquat	20	32	58.8235
	Cas simples n'assechant pas les plaies	31	30	103.333		Cas simples n'assechant pas les plaies	43	32	126.471
	Cas simples appliquant uniquement le beurre de karité	31	30	103.333		Cas simples appliquant uniquement le beurre de karité	45	32	132.353
	Cas simples faisant un bandage adéquat	28	30	93.3333		Cas simples faisant un bandage adéquat	34	32	100
	plaies simples guéries	14		46.6667		plaies simples guéries	45		132.353
	bonne évolution de la plaie simple	17	30	56.6667		bonne évolution de la plaie simple	0		0
	évolution stationnaire de la plaie simple	1	0	3.33333		évolution stationnaire de la plaie simple	2	0	5.88235
	mauvaise évolution de la plaie simple	1	0	3.33333		mauvaise évolution de la plaie simple	1	0	2.94118

## Sheet: Suivi Agonkon
	AGONKON											AGONKON
	1- SUIVI DES CAS SIMPLES ENROLES											QUALITE DE L'AUTO-SOIN DES CAS SIMPLES ENROLES
	NOM PRENOMS	Codes (N°dossier)	AGE	SEXE	LIEU DE RESIENCE	PATIENT RENCONTRE ?		OBSERVATION	evolution de la plaie (avis du clinicien)			nettoyage (lavage à l'eau savonneuse)			application de produits pour assecher		Application du beurre de karité		bandage			connait les signes de guérison		connait les signes d'aggravation
						OUI	NON		bonne	stationnaire	mauvaise	oui adéquat	oui non adéquat	non	oui	non	oui	non	oui adéquat	oui non adéquat	non	oui	non	oui	non
1	TAGADASSOU Lucienne		13	F	Agonkon	1			1			1				1	1		1			1		1
2	DAGA Mthieu		48	M	Agonkon	1		Guéri	1			1				1	1		1			1		1
3	FADONOUGBO Pierre		10	M	Kpoguèdji	1			1			1			1		1		1			1		1
4	VIDJANAGNI Pierre		13	M	Agonkon	1			1			1				1	1		1			1		1
5	Dasso Agonkon (inexistant)
6	BONOU Juliette		12	F	Agonkon	1			1			1				1	1		1			1		1
7	AKPAI Didier		10	M	Agonkon	1			1			1				1	1		1			1		1
8	GOLO Olive		12	M	Agonkon	1			1			1				1	1		1			1		1
9	GNONLONSA Louis		15	M	Kpoguedji	1			1			1				1		1	1			1		1
10	BONOU Reine		10	F	Agonkon				1			1				1	1		1			1		1
11	VIDJANAGNI Stéphane		11	M	Agonkon	1			1			1				1	1		1			1		1
12	CODO Tchègoun		13	M	Agonkon	1			1			1				1	1		1			1		1
13	AHOLOU Pierrette		50	F	Agonkon	1			1			1				1	1		1			1		1
14	EKPA Jechoua		10	M	Agonkon	1			1			1				1	1		1			1		1
15	AGNANDJO Cyrille		11	M	Agonkon	1			1			1				1	1		1			1		1
16	ADJAKA Hyacinth		10		Agonkon	1			1			1				1	1		1			1		1
17	TONDE Victorin		11	M	Agonkon	1			1			1				1	1		1			1		1
18	DOHOU Houessouga		19	M	Agonkon	1			1			1				1	1		1			1		1
19	ADANDE Sidonie (Décédée)						1
20
TOTAL						16	1		17	0	0	17	0	0	1	16	16	1	17	0	0	17	0	17	0
	2- SUIVI DES CAS SUSPETS ENROLES											QUALITE DE L'AUTO-SOIN DES CAS SUSPECTS ENROLES
	NOM PRENOMS	Codes (N°dossier)	AGE	SEXE	LIEU DE RESIENCE	PATIENT RENCONTRE ?		OBSERVATION	evolution de la plaie (avis du clinicien)			nettoyage (lavage à l'eau savonneuse)			application de produits pour assecher		Application du beurre de karité		bandage			connait les signes de guérison		connait les signes d'aggravation
						OUI	NON		bonne	stationnaire	mauvaise	oui adéquat	oui non adéquat	non	oui	non	oui	non	oui adéquat	oui non adéquat	non	oui	non	oui	non
1	DOSSOU Mathias( PDV)		19	M			1
2	TONDE Romain		52	M	Agonkon	1			1			1			1		1		1			1		1
3	HOUNKPATIN Amandine		5	F	Agonkon	1			1			1				1	1		1			1		1
4	LISSE Rachelle		35	F	Agonkon	1			1			1				1	1		1			1		1
5	DJOSSOU Débora		13	F	Agonkon	1	0		1	0		1				1	1		1			1		1
6	HOUENOUDE Nestor		7	M	Agonkon	1			1			1				1	1		1			1		1
7	HOUNDJON Jacqueline		8	F	Agonkon	1			1			1				1	1		1			1		1
8	SOBADJO Gédéon		7	M	Agonkon	1			1			1				1	1		1			1		1
9	HOUENOUKPO Julienne	(PDV tempor,)	6	F	Agonkon		1
10	AGOSSOU Nadège		11	F	Kpoguèdji	1			1			1			1		1		1			1		1
11	SEOGBELOU Samuel		8	M	Kpoguèdji	1				1			1		1		1				1	1		1
12	SIGOUEDE Rosine		9	F	Agonkon	1				1			1		1			1			1	1		1
13	EKPA Jésugnon		10	M	Agonkon	1			1			1				1	1		1			1		1
14	AKPO Pélagie		12	F	Agonkon	1			1			1				1	1		1			1		1
15	KINIHOUE Valentin		12	M	Kpoguèdji	1			1				1		1		1		1			1		1
16	KOHOSSOUNON Saturnin		13	M	Kpoguèdji	1			1			1				1	1		1			1		1
TOTAL						14	2		12	2	0	11	3	0	5	9	13	1	12	0	2	14	0	14	0
	100
								RESULTATS SUIVI Agonkon
								CAS SIMPLES
									résultat obtenu	résultat attendu	pourcentage
								cas simples enrolés	18		#DIV/0!
								Cas simples suivis	17		#DIV/0!
								cas simples perdus de vue (Décédée)	1		#DIV/0!
								Cas simples faisant un nettoyage adéquat	17		#DIV/0!
								Cas simples n'assechant pas les plaies	16		#DIV/0!
								Cas simples appliquant uniquement le beurre de karité	16		#DIV/0!
								Cas simples faisant un bandage adéquat	17		#DIV/0!
								plaies simples guéries
								bonne évolution de la plaie simple	17		#DIV/0!
								évolution stationnaire de la plaie simple	0	0	#DIV/0!
								mauvaise évolution de la plaie simple	0	0	#DIV/0!
											#DIV/0!
								CAS SUSPECTS
									résultat obtenu	résultat attendu	pourcentage
								cas suspects enrolés	16	15	106.667
								nombre de cas suspects suivi	14	16	87.5
								nombre de cas suspects PDV	2	0	#DIV/0!
								nombre de cas suspects faisant un nettoyage adéquat	11	16	68.75
								nombre de cas suspects appliquant uniquement le beurre de karité	13	14	92.8571
								nombre de cas suspects faisant un bandage adéquat	12	16	75
								bonne évolution de la plaie suspecte	12		#DIV/0!
								évolution stationnaire de la plaie suspecte	2		#DIV/0!
								mauvaise évolution de la plaie suspecte	0		#DIV/0!

## Sheet: Suivi Bossa
	BOSSA												BOSSA
	1- SUIVI DES CAS SIMPLES ENROLES												QUALITE DE L'AUTO-SOIN DES CAS SIMPLES ENROLES
	NOM PRENOMS	Codes (N°dossier)	AGE	SEXE	LIEU DE RESIENCE	PATIENT RENCONTRE ?		OBSERVATION	evolution de la plaie (avis du clinicien)				nettoyage (lavage à l'eau savonneuse)			application de produits pour assecher		Application du beurre de karité		bandage			connait les signes de guérison		connait les signes d'aggravation
						OUI	NON		guérie	bonne	stationnaire	mauvaise	oui adéquat	oui non adéquat	non	oui	non	oui	non	oui adéquat	oui non adéquat	non	oui	non	oui	non
1	HOUNDONOUGBO Jacob		10	M	Bossa	1			1				1				1	1		1			1		1
2	DJOSSA Pauline		23	F	Bossa	1			1				1				1	1		1			1		1
3	DOSSOU Clémence		6	F	Bossa	1			1					1			1	1		1			1		1
4	KPADONOU Eugène		11	M	Bossa	1						1		1		1		1			1		1		1
5	AGUIA Sébastienne		9	F	Bossa	1			1				1				1	1		1			1		1
6	OKPA Innocent		9	M	Bossa	1			1				1				1	1		1			1		1
7	AGOSSOU Arnaud		12	M	Bossa	1			1				1				1	1		1			1		1
8	SONOUKON Bernadette		10	F	Bossa	1			1				1				1	1		1			1		1
9	HOUSSOU Léonce		10	F	Bossa	1			1					1					1	1			1		1
10	KINDE Aurelle		7	F	Bossa	1			1				1				1	1		1			1		1
11	SAVI Nina		8	F	Bossa	1			1				1				1	1		1			1		1
12	HOUNSOU Edith		6	F	Bossa	1			1				1				1	1		1			1		1
13	GBIKONON Fabrice		12	M	Bossa	1			1				1				1	1		1			1		1
14	DOSSOU Géraldine			F	Bossa	1			1				1				1	1		1			1		1
15	KIKI Barbara		9	F	Bossa	1			1				1				1	1		1			1		1
16	KOTI Majoie		8	F	Bossa	1			1				1				1	1					1		1
17	HOUNSOU Samuel		11	M	Bossa	1			1				1				1	1		1			1		1
18	OGOU Thérèse		10	F	Bossa	1			1				1				1	1		1			1		1
19	KOUDJINOU Kilas		8	M	Bossa	1					1			1			1	1		1			1		1
20	DANSOU Paulin		10	M	Bossa	1			1				1				1	1		1			1		1
21	KOUTON Adèle		6	F	Bossa	1			1				1				1	1		1			1		1
22	HOUNSAVI Christine		7	F	Bossa	1			1				1				1	1		1			1		1
23	TOKANOU David		8	M	Bossa	1			1				1				1	1		1			1		1
24	HOUNSA Djamiou		8	M	Bossa	1			1				1				1	1		1			1		1
TOTAL						24	0		22	0	1	1	20	4	0	1	22	23	1	22	1	0	24	0	24	0
	2- SUIVI DES CAS SUSPETS ENROLES												QUALITE DE L'AUTO-SOIN DES CAS SUSPECTS ENROLES
	NOM PRENOMS	Codes (N°dossier)	AGE	SEXE	LIEU DE RESIENCE	PATIENT RENCONTRE ?		OBSERVATION	evolution de la plaie (avis du clinicien)				nettoyage (lavage à l'eau savonneuse)			application de produits pour assecher		Application du beurre de karité		bandage			connait les signes de guérison		connait les signes d'aggravation
						OUI	NON		guerie	bonne	stationnaire	mauvaise	oui adéquat	oui non adéquat	non	oui	non	oui	non	oui adéquat	oui non adéquat	non	oui	non	oui	non
1
2
3
4
5							0
TOTAL						0	0		0	0	0	0	0	0	0	0	0	0	0	0	0	0	0	0	0	0
	100
								RESULTAT S SUIVI Bossa
								CAS SIMPLES
									résultat obtenu	résultat attendu	GAP	pourcentage
								cas simples enrolés	24	15	9	160
								Cas simples suivis	24	24	0	100
								cas simples perdus de vue	0	0	0	#DIV/0!
							43	Cas simples faisant un nettoyage adéquat	20	24	-4	83.3333
							43	Cas simples n'assechant pas les plaies	22			#DIV/0!
							45	Cas simples appliquant uniquement le beurre de karité	23	24	-1	95.8333
							13	Cas simples faisant un bandage adéquat	1	24	-23	4.16667
								plaies simples guéries	22
								bonne évolution de la plaie simple	0			#DIV/0!
								évolution stationnaire de la plaie simple	1			#DIV/0!
								mauvaise évolution de la plaie simple	1			#DIV/0!
								CAS SUSPECTS
								cas suspects enrolés	0	15	-15	0
								nombre de cas suspects suivi	0	0	0	#DIV/0!
								nombre de cas suspects PDV	0	0	0	#DIV/0!
								nombre de cas suspects faisant un nettoyage adéquat	0	0	0	#DIV/0!
								nombre de cas suspects appliquant uniquement le beurre de karité	0	0	0	#DIV/0!
								nombre de cas suspects faisant un bandage adéquat	0	0	0	#DIV/0!
								plaies suspectes guéries	0
								bonne évolution de la plaie suspecte	0			#DIV/0!
								évolution stationnaire de la plaie suspecte	0			#DIV/0!
								mauvaise évolution de la plaie suspecte	0			#DIV/0!

## Sheet: Suivi Gangban
	GANGBAN												GANGBAN
	1- SUIVI DES CAS SIMPLES ENROLES												QUALITE DE L'AUTO-SOIN DES CAS SIMPLES ENROLES
	NOM PRENOMS	CODES	AGE	SEXE	LIEU DE RESIENCE	PATIENT RENCONTRE ?		OBSERVATIONS	evolution de la plaie (avis du clinicien)				nettoyage (lavage à l'eau savonneuse)			application de produits pour assecher		Application du beurre de karité		bandage			connait les signes de guérison		connait les signes d'aggravation
						OUI	NON		guérie	bonne	stationnaire	mauvaise	oui adéquat	oui non adéquat	non	oui	non	oui	non	oui adéquat	oui non adéquat	non	oui	non	oui	non
1	HOUNOU Jérémi		18	M	Dokodji	1			1				1				1	1				1	1		1
2	GOVI Rosaline		13	F	Gangban	1			1						1		1	1				1	1		1
3	SONON Edmond		16	M	Gangban	1			1						1		1	1		1		1			1
4	NADJO Roméo		10	M	Gangban	1			1				1				1	1		1			1		1
5	GANKPEDJO Marc		11	F	Gangban	1			1				1				1	1				1	1		1
6	SONONN Janette		14	F	Gangban	1			1				1				1	1		1			1		1
7	SOSSOU Daniel		8	M	Gangban	1			1				1				1	1		1			1		1
8	DOHOU Marcelline		13	F	Gangban	1			1				1				1	1		1			1		1
9	DOSSA Taofic		11	M	Gangban	1			1				1				1	1		1			1		1
10	DOSSA Bénédicte		12	F	Gangban	1					1		1				1	1		1			1		1
11	ADJEDJO Bernadin		13	M	Gangban	1			1				1				1	1			1		1		1
12	BOGNON Ghislaine		13	F	Gangban	1			1				1				1	1		1			1		1
13	BONOU Maximilien		10	M	Gangban	1			1				1				1	1		1			1		1
14	KOUKOYA Viviane		11	F	Gangban	1					1		1			1			1			1	1		1
15	TCHETEMIN Nathalie		7	F	Gangban	1			1				1				1	1		1			1		1
16	AMAYE Angèle		10	F	Gangban	1			1				1				1	1		1			1		1
17
18
19
20
	TOTAL					16	0		14	0	2	0	14	0	2	1	15	15	1	11	1	5	15	0	16	0
	2- SUIVI DES CAS SUSPECTS ENROLES												QUALITE DE L'AUTO-SOIN DES CAS SUSPECTS ENROLES
	NOM PRENOMS	CODES	AGE	SEXE	LIEU DE RESIENCE	PATIENT RENCONTRE ?		OBSERVATIONS	evolution de la plaie (avis du clinicien)				nettoyage (lavage à l'eau savonneuse)			application de produits pour assecher		Application du beurre de karité		bandage			connait les signes de guérison		connait les signes d'aggravation
						OUI	NON		guéris	bonne	stationnaire	mauvaise	oui adéquat	oui non adéquat	non	oui	non	oui	non	oui adéquat	oui non adéquat	non	oui	non	oui	non
1	EZIN WOTA Joel		48	M	Midjannagan	1			1				1				1	1		1			1		1
2	BOTON Oroyi		50	M	Gangban	1			1				1				1	1		1			1		1
3	AWOUGBODJO Fèmi		10	M	Gangban	1			1				1				1		1	1			1		1
4
5
6
7
8
9
10
	TOTAL					3	0		3	0	0	0	3	0	0	0	3	2	1	3	0	0	3	0	3	0
	100
								RESULTAT SUIVI 1 OGOUDOU
								CAS SIMPLES
									résultat obtenu	résultat attendu	GAP	pourcentage
								cas simples enrolés	16	15	1	106.667
								Cas simples suivis	16	16	0	100
								cas simples perdus de vue	0	0	0	#DIV/0!
								Cas simples faisant un nettoyage adéquat	14	16	-2	87.5
								Cas simples n'assechant pas les plaies	15			#DIV/0!
								Cas simples appliquant uniquement le beurre de karité	15	16	-1	93.75
								Cas simples faisant un bandage adéquat	11	16	-5	68.75
								plaies simples guéries	14
								bonne évolution de la plaie simple	0			#DIV/0!
								évolution stationnaire de la plaie simple	2			#DIV/0!
								mauvaise évolution de la plaie simple	0			#DIV/0!
								CAS SUSPECTS
									résultat obtenu	résultat attendu	GAP	pourcentage
								cas suspects enrolés	3	15	-12	20
								nombre de cas suspects suivi	3	3	0	100
								nombre de cas suspects PDV	0	0	0	#DIV/0!
								nombre de cas suspects faisant un nettoyage adéquat	3	3	0	100
								nombre de cas suspects appliquant uniquement le beurre de karité	2	3	-1	66.6667
								nombre de cas suspects faisant un bandage adéquat	3	3	0	100
								cas suspects guéris	3
								bonne évolution de la plaie suspecte	0			#DIV/0!
								évolution stationnaire de la plaie suspecte	0			#DIV/0!
								mauvaise évolution de la plaie suspecte	0			#DIV/0!

## Sheet: suivi  Adamè
	ADAME												ADAME
	1- SUIVI DES CAS SIMPLES ENROLES												QUALITE DE L'AUTO-SOIN DES CAS SIMPLES ENROLES
	NOM PRENOMS	CODES	AGE	SEXE	LIEU DE RESIENCE	PATIENT RENCONTRE ?		OBSERVATIONS	evolution de la plaie (avis du clinicien)				nettoyage (lavage à l'eau savonneuse)			application de produits pour assecher		Application du beurre de karité		bandage			connait les signes de guérison		connait les signes d'aggravation
						OUI	NON		guérie	bonne	stationnaire	mauvaise	oui adéquat	oui non adéquat	non	oui	non	oui	non	oui adéquat	oui non adéquat	non	oui	non	oui	non
1	EZIN Alexandre		6	M	Adamè	1					1			1		1			1			1	1		1
2	ZANNOU Edgard		8	M	Adamè	1			1				1				1	1				1	1		1
3	ADJAHOSSOU Gauthier		11	M	Adamè	1			1				1				1	1				1	1		1
4	AYITOME Abel		11	M	Sagon centre	1			1				1				1	1		1			1		1
5	AYIDOUVI Elisabeth		15	F	Adamè	1			1				1				1	1		1			1		1
6	GANHOUNDJO Célestine			F	Adamè	1			1				1				1	1		1			1		1
7	ODJO Fréjus		10	M	Adamè	1			1				1			1		1				1	1		1
8	ABIHOUNDA Cyrille		10	M	Adamè	1			1				1				1	1		1			1		1
9	AYIMIHOUE Charlotte		18	F	Adamè	1			1				1				1	1				1	1		1
10	AYIZENOUDE Christine		40	F	Adamè	1			1				1				1	1		1			1		1
11	FAWANOU Olympe		4	M	Adamè	1			1				1				1	1		1			1
12	FAGON Abel			M	Adamè	1			1				1				1	1				1	1		1
13	TOHOME Basile		13	M	Adamè	1			1				1				1	1				1	1		1
14	KUHOSSOUNON Espéra		10	M	Adamè	1			1				1				1	1		1			1		1
15	ATCHIVI Félicité		11	F	Adamè	1			1				1				1	1		1			1		1
16	DANNON Suzanie		10	F	Adamè	1			1				1				1	1		1			1		1
17	AYIHADE Marius		5	M	Adamè	1			1				1				1	1		1			1		1
18	ATEMON Alexandre		11	M	Adamè	1			1				1				1	1		1			1		1
19	HOUNDEDONON Floriane		32	F	Adamè	1			1				1				1	1				1	1		1
20	EZIN Immaculée		7	F	Adamè	1			1				1				1	1				1	1		1
21	ZANNOU Herman		6	M	Adamè	1			1				1				1					1	1		1
22	KPADONOU Kinoss		8	M	Adamè	1			1				1				1	1				1	1		1
23	ABIOSSE Kinoss		15	M	Adamè	1			1				1				1	1		1			1		1
24	GNONLONFOU Expédit		9	M	Adamè	1			1				1			1		1				1	1		1
	TOTAL					24	0		23	0	1	0	23	1	0	3	21	22	1	12	0	12	24	0	23	0
	2- SUIVI DES CAS SUSPECTS ENROLES												QUALITE DE L'AUTO-SOIN DES CAS SUSPECTS ENROLES
	NOM PRENOMS	CODES	AGE	SEXE	LIEU DE RESIENCE	PATIENT RENCONTRE ?		OBSERVATIONS	evolution de la plaie (avis du clinicien)				nettoyage (lavage à l'eau savonneuse)			application de produits pour assecher		Application du beurre de karité		bandage			connait les signes de guérison		connait les signes d'aggravation
						OUI	NON		guérie	bonne	stationnaire	mauvaise	oui adéquat	oui non adéquat	non	oui	non	oui	non	oui adéquat	oui non adéquat	non	oui	non	oui	non
1	ODJA Rogatien		2	M	Adamè	1			1				1				1	1		1			1		1
2	BOCO Valdivia		10	F	Adamè	1			1				1			1		1				1	1		1
3	GNONLONFIN Princia		7	F	Adamè	1			1				1			1		1				1	1		1
4	GNONLONFIN Naomie		11	F	Adamè	1			1				1				1	1		1			1		1
5	DOSSOUNON Janvier		11	M	Adamè	1			1				1				1	1		1			1		1
6	ZANNOU Espérence		12	F	Adamè	1			1				1				1	1				1	1		1
7	KPOHOUEGBE Atikpossi		50	M	Adamè	1					1				1	1			1			1	1		1
8	EZIN Vodjo		85	F	Adamè	1					1			1			1		1		1		1		1
9
10
	TOTAL					8	0		6	0	2	0	6	1	1	3	5	6	2	3	1	4	8	0	8	0
	100
								RESULTAT SUIVI 2 OGOUDOU
								CAS SIMPLES
									résultat obtenu	résultat attendu	GAP	pourcentage
								cas simples enrolés	24	15	9	160
								Cas simples suivis	24	24	0	100
								cas simples perdus de vue	0	0	0	#DIV/0!
								Cas simples faisant un nettoyage adéquat	23	24	-1	95.8333
								Cas simples n'assechant pas les plaies	21			#DIV/0!
								Cas simples appliquant uniquement le beurre de karité	22	24	-2	91.6667
								Cas simples faisant un bandage adéquat	12	24	-12	50
								plaies simples guéries	23	0
								bonne évolution de la plaie simple	0	1		#REF!
								évolution stationnaire de la plaie simple	1	0		#REF!
								mauvaise évolution de la plaie simple	0			#REF!
		197
		58						CAS SUSPECTS
		61							résultat obtenu	résultat attendu	GAP	pourcentage
								cas suspects enrolés	8	15	-7	0
								nombre de cas suspects suivi	8	8	0	0
								nombre de cas suspects PDV	0	0	0	#DIV/0!
								nombre de cas suspects faisant un nettoyage adéquat	6	8	-2	0
								nombre de cas suspects appliquant uniquement le beurre de karité	6	8	-2	0
								nombre de cas suspects faisant un bandage adéquat	1	8	-7	0
								guérie	6
								bonne évolution de la plaie suspecte	0			#DIV/0!
								évolution stationnaire de la plaie suspecte	2			#DIV/0!
								mauvaise évolution de la plaie suspecte	0			#DIV/0!

## Sheet: Dasso
	DASSO												DASSO
	1- SUIVI DES CAS SIMPLES ENROLES												QUALITE DE L'AUTO-SOIN DES CAS SIMPLES ENROLES
	NOM PRENOMS	Codes (N°dossier)	AGE	SEXE	LIEU DE RESIENCE	PATIENT RENCONTRE ?		OBSERVATION	evolution de la plaie (avis du clinicien)				nettoyage (lavage à l'eau savonneuse)			application de produits pour assecher		Application du beurre de karité		bandage			connait les signes de guérison		connait les signes d'aggravation
						OUI	NON		guérie	bonne	stationnaire	mauvaise	oui adéquat	oui non adéquat	non	oui	non	oui	non	oui adéquat	oui non adéquat	non	oui	non	oui	non
1	AKOTEGTNON Rébécca		21	F	Gbokpago	1			1				1				1	1		1			1		1
2	KOUTON Abel		3	M	Gbokpago	1			1				1			1		1				1	1		1
3
4
5
6
7
8
9
10
11
12
13
14
15
16
17
18
19
20
21
22
23
24
25
26
27
28
29
30
31
32
33
34
35
36
37
38
39
40
41
42
43
44
45
46
47
48
49
50
51
52
TOTAL						2	0		2	0	0	0	2	0	0	1	1	2	0	1	0	1	2	0	2	0
	2- SUIVI DES CAS SUSPETS ENROLES												QUALITE DE L'AUTO-SOIN DES CAS SUSPECTS ENROLES
	NOM PRENOMS	Codes (N°dossier)	AGE	SEXE	LIEU DE RESIENCE	PATIENT RENCONTRE ?		OBSERVATION	evolution de la plaie (avis du clinicien)				nettoyage (lavage à l'eau savonneuse)			application de produits pour assecher		Application du beurre de karité		bandage			connait les signes de guérison		connait les signes d'aggravation
						OUI	NON		guerie	bonne	stationnaire	mauvaise	oui adéquat	oui non adéquat	non	oui	non	oui	non	oui adéquat	oui non adéquat	non	oui	non	oui	non
1	KOUTON Félicien		12	M	Gbokpago	1			1				1			1		1				1	1		1
2
3
4
5
6
7
8
9
10
11
12
13
14
15
16
TOTAL						1	0		1		0	0	1	0	0	1	0	1	0	0	0	1	1	0	1	0
	100
								RESULTATS SUIVI 1 CHIEPO
								CAS SIMPLES
									résultat obtenu	résultat attendu	GAP	pourcentage
								cas simples enrolés	2	15	-13	13.3333
								Cas simples suivis	2	2	0	100
								cas simples perdus de vue	0	0	0	#DIV/0!
								Cas simples faisant un nettoyage adéquat	0	2	-2	0
								Cas simples n'assechant pas les plaies	1			#DIV/0!
								Cas simples appliquant uniquement le beurre de karité	1	2	-1	50
								Cas simples faisant un bandage adéquat	0	2	-2	0
								guérie	2
								bonne évolution de la plaie simple	0			#DIV/0!
								évolution stationnaire de la plaie simple	0			#DIV/0!
								mauvaise évolution de la plaie simple	0			#DIV/0!
								CAS SUSPECTS
									résultat obtenu	résultat attendu	GAP	pourcentage
								cas suspects enrolés	1	15	-14	6.66667
								nombre de cas suspects suivi	1	1	0	100
								nombre de cas suspects PDV	0	0	0	#DIV/0!
								nombre de cas suspects faisant un nettoyage adéquat	1	1	0	100
								nombre de cas suspects appliquant uniquement le beurre de karité	1	1	0	100
								nombre de cas suspects faisant un bandage adéquat	0	1	-1	0
								guérie	1
								bonne évolution de la plaie suspecte	0			#DIV/0!
								évolution stationnaire de la plaie suspecte	0			#DIV/0!
								mauvaise évolution de la plaie suspecte	0			#DIV/0!

## Sheet: suivi 2 Chiepo
	CHIEPO												CHIEPO
	1- SUIVI DES CAS SIMPLES ENROLES												QUALITE DE L'AUTO-SOIN DES CAS SIMPLES ENROLES
	NOM PRENOMS	Codes (N°dossier)	AGE	SEXE	LIEU DE RESIENCE	PATIENT RENCONTRE ?		OBSERVATION	evolution de la plaie (avis du clinicien)				nettoyage (lavage à l'eau savonneuse)			application de produits pour assecher		Application du beurre de karité		bandage			connait les signes de guérison		connait les signes d'aggravation
						OUI	NON		guérie	bonne	stationnaire	mauvaise	oui adéquat	oui non adéquat	non	oui	non	oui	non	oui adéquat	oui non adéquat	non	oui	non	oui	non
1
2
3
4
5
6
7
8
9
10
11
12
13
14
15
16
17
18
19
20
21
22
23
24
25
26
27
28
29
30
31
32
33
34
35
36
37
38
39
40
41
42
43
44
45
46
47
48
49
50
51
52
64
65
66
67
68
69
70
TOTAL						0	0		0	0	0	0	0	0	0	0	0	0	0	0	0	0	0	0	0	0
	2- SUIVI DES CAS SUSPETS ENROLES												QUALITE DE L'AUTO-SOIN DES CAS SUSPECTS ENROLES
	NOM PRENOMS	Codes (N°dossier)	AGE	SEXE	LIEU DE RESIENCE	PATIENT RENCONTRE ?		OBSERVATION	evolution de la plaie (avis du clinicien)				nettoyage (lavage à l'eau savonneuse)			application de produits pour assecher		Application du beurre de karité		bandage			connait les signes de guérison		connait les signes d'aggravation
						OUI	NON		guérie	bonne	stationnaire	mauvaise	oui adéquat	oui non adéquat	non	oui	non	oui	non	oui adéquat	oui non adéquat	non	oui	non	oui	non
TOTAL						0	0		0		0	0	0	0	0	0	0	0	0	0	0	0	0	0	0	0
	100
								RESULTATS SUIVI 1 CHIEPO
								CAS SIMPLES
									résultat obtenu	résultat attendu	GAP	pourcentage
								cas simples enrolés	0	15	-15	0
								Cas simples suivis	0	0	0	#DIV/0!
								cas simples perdus de vue	0	0	0	#DIV/0!
								Cas simples faisant un nettoyage adéquat	0	0	0	#DIV/0!
								Cas simples n'assechant pas les plaies	0			#DIV/0!
								Cas simples appliquant uniquement le beurre de karité	0	0	0	#DIV/0!
								Cas simples faisant un bandage adéquat	0	0	0	#DIV/0!
								guérie	0			#DIV/0!
								bonne évolution de la plaie simple	0			#DIV/0!
								évolution stationnaire de la plaie simple	0			#DIV/0!
								mauvaise évolution de la plaie simple	0			#DIV/0!
								CAS SUSPECTS
									résultat obtenu	résultat attendu	GAP	pourcentage
								cas suspects enrolés	0	15	-15	0
								nombre de cas suspects suivi	0	0	0	#DIV/0!
								nombre de cas suspects PDV	0	0	0	#DIV/0!
								nombre de cas suspects faisant un nettoyage adéquat	0	0	0	#DIV/0!
								nombre de cas suspects appliquant uniquement le beurre de karité	0	0	0	#DIV/0!
								nombre de cas suspects faisant un bandage adéquat	0	0	0	#DIV/0!
								guérie	0			#DIV/0!
								bonne évolution de la plaie suspecte	0			#DIV/0!
								évolution stationnaire de la plaie suspecte	0			#DIV/0!
								mauvaise évolution de la plaie suspecte	0			#DIV/0!

[truncated: 2 more sheets: suivi 1 Sakota, suivi 2 Sakota]
