# Supplementary material for: Community based integrated wound care: Results of a pilot formative research conducted in Benin and Côte d’Ivoire, West Africa
Source: PLOS Glob Public Health. 2024 Feb 9;4(2):e0002889. doi: 10.1371/journal.pgph.0002889 (PMC10857723; doi:10.1371/journal.pgph.0002889)
Supplement: S2 Data — (XLSX) [file pgph.0002889.s011.xlsx]

## Sheet: Consul sensib
Point des sensibilisations
AIRE SANITAIRE	IROPORIA		OGOUDOU				chiepo					Sakota
LIEU DE LA SENSIBILISATION	IROPORIA CENTRE DE SANTE	IROPORIA CENTRE VILLE	chez le chef du village	MARCHE	CENTRE DE SANTE	AWATY PLACE PUBLIQUE	au Foyer	au centre de santé	ECOLE CMA	KIMIKRO	KRAKRO	BLE	SAKOTA
DATE DE LA SENSIBILISATION	2018-09-27	2018-09-27		2018-09-28	2018-09-29	2018-09-30	2018-11-11	2018-11-12	2018-11-16	2018-11-15	2018-11-16	2018-11-14	2018-11-14
HEURE DE DEBUT DE LA SENSIBILISATION	12H00	19H20		19H30	09H30	19H25	16h00	10h00				18H05	20H00
HEURE DE FIN DE LA SENSIBILISATION	13H00	20H30		20H40	tout au long de la consultation foraine	21H00	16h35	10h45				18H30	20H30
NOMBRE DE PERSONNES SENSIBILISEES	88	56	15	65	17	94	51	80	40	32	71	133	115
dont hommes ( + de 20 ans)	17	5	0	40	5	20	17	15	4		3	34	30
dont femmes (+ de 20 ans)	14	5	0	7	12	18	10	15	6	12	8	24	25
dont jeunes	0	20	0	15	0
dont enfants	56	25	0	0	0	50	24	50	30	20	60	75	60
dont tradipraticiens	1	0	0	0	0
dont leaders communautaires		1	15	3	0	6
NOMBRE TOTAL DE PERSONNES SENSIBILISEES PAR AIRE SANITAIRE	144		191				274					248
NOMBRE TOTAL DE PERSONNES SENSIBILISEES	335						522
		857
POINT DETAILLE CONSULTATION FORAINE
AIRE SANITAIRE	IROPORIA	OGOUDOU			Chipo	Sakota
LIEU DE CONSULTATION	IROPORIA CENTRE DE SANTE	OGOUDOU CENTRE DE SANTE	AWATY	TOTAL OGOUDOU	centre de santé	BLE	SAKOTA
NOMBRE DE DERMATOSES ET AUTRES	11	30	47	77	5
NOMBRE DE PLAIES	24	9	19	28	78	38	0
cas simples à suivre à la maison	15	2	15	17	52	26
cas suspects à suivre à la maison	0	4	3	7	17	12
cas à suivre au centre de santé	9	3	1	8	9
personnes consentantes à suivre à la maison (simples et suspects)	15	6	16	22	69	38
personnes consentantes à suivre au centre de santé	7	3	5	8	9
Personnes non consentantes	0	0	2	2	0
SYNTHESE CONSULATION FORAINE 4 AIRES SANITAIRES
AIRE SANITAIRE	IROPORIA	OGOUDOU	CHIEPO	SAKOTA	TOTAL
NOMBRE DE DERMATOSES ET AUTRES	11	77	5	22	115
NOMBRE DE PLAIES	24	28	78	46	176	291
dont cas simples à suivre à la maison	15	17	52	26	110
dont cas suspects à suivre à la maison	0	7	17	12	36
dont cas à suivre au centre de santé	9	4	9	8	30
CAS A SUIVRE A LA MAISON (personnes consentantes)	15	23	69	38	145
CAS A SUIVRE AU CENTRE DE SANTE (personnes consentantes)	7	4	9	8	28
Personnes non consentantes	0	2			2
	iroporia et ogoudou	sakota et ble
dont cas simples à suivre à la maison	32	78	110
dont cas suspects à suivre à la maison	7	29	36
dont cas à suivre au centre de santé	13	17	30

## Sheet: Liste des patients
						moyenne		min	max
	AIRE SANITAIRE	AGE (ans)	SEXE	type de plaie		âge moyen	14.3333	1	76
						total	174	100
1	OGOUDOU	8	F	simple		femme	54	31.0345
2	OGOUDOU	9	F	simple		homme	120	68.9655
3	OGOUDOU	6	F	suspect		H/F	2.22222
4	OGOUDOU	14	F	suspect
5	OGOUDOU	20	F	suspect
6	OGOUDOU	46	F	centre de santé
7	OGOUDOU	36	F	centre de santé
8	IROPORIA	11	F	simple
9	IROPORIA	3	F	simple
10	IROPORIA	9	F	simple
11	IROPORIA	6	F	simple
12	IROPORIA	9	F	centre de santé
13	IROPORIA	11	F	centre de santé
14	IROPORIA	23	F	centre de santé
15	CHIEPO	8	F	simple
16	CHIEPO	9	F	simple
17	CHIEPO	7	F	simple
18	CHIEPO	38	F	simple
19	CHIEPO	11	F	simple
20	CHIEPO	10	F	simple
21	CHIEPO	10	F	simple
22	CHIEPO	10	F	simple
23	CHIEPO	3	F	simple
24	CHIEPO	2	F	simple
25	CHIEPO	6	F	simple
26	CHIEPO	8	F	simple
27	CHIEPO	9	F	simple
28	CHIEPO	8	F	simple
29	CHIEPO	7	F	simple
30	CHIEPO	16	F	suspect
31	CHIEPO	11	F	suspect
32	CHIEPO	7	F	suspect
33	CHIEPO	2	F	suspect
34	CHIEPO	7	F	centre de santé
35	CHIEPO	16	F	centre de santé
36	CHIEPO	50	F	centre de santé
37	CHIEPO	17	F	centre de santé
38	CHIEPO	62	F	centre de santé
39	SAKOTA	14	F	simple
40	SAKOTA	11	F	simple
41	SAKOTA	9	F	simple
42	SAKOTA	12	F	simple
43	SAKOTA	11	F	simple
44	SAKOTA	9	F	simple
45	SAKOTA	7	F	simple
46	SAKOTA	13	F	simple
47	SAKOTA	37	F	suspect
48	SAKOTA	11	F	suspect
49	SAKOTA	7	F	suspect
50	SAKOTA	9	F	suspect
51	SAKOTA	76	F	centre de santé
52	SAKOTA	12	F	centre de santé
53	SAKOTA	12	F	centre de santé
54	SAKOTA	8	F	centre de santé
55	OGOUDOU	5	M	simple
56	OGOUDOU	8	M	simple
57	OGOUDOU	13	M	simple
58	OGOUDOU	11	M	simple
59	OGOUDOU	10	M	simple
60	OGOUDOU	8	M	simple
61	OGOUDOU	8	M	simple
62	OGOUDOU	12	M	simple
63	OGOUDOU	25	M	simple
64	OGOUDOU	9	M	simple
65	OGOUDOU	25	M	simple
66	OGOUDOU	10	M	simple
67	OGOUDOU	5	M	simple
68	OGOUDOU	15	M	simple
69	OGOUDOU	1	M	simple
70	OGOUDOU	10	M	suspect
71	OGOUDOU	42	M	suspect
72	OGOUDOU	12	M	centre de santé
73	OGOUDOU	64	M	centre de santé
74	IROPORIA	7	M	simple
75	IROPORIA	12	M	simple
76	IROPORIA	55	M	simple
77	IROPORIA	34	M	simple
78	IROPORIA	8	M	simple
79	IROPORIA	7	M	simple
80	IROPORIA	20	M	simple
81	IROPORIA	6	M	simple
82	IROPORIA	8	M	simple
83	IROPORIA	6	M	simple
84	IROPORIA	10	M	simple
85	IROPORIA	14	M	centre de santé
86	IROPORIA	53	M	centre de santé
87	IROPORIA	32	M	centre de santé
88	IROPORIA	12	M	centre de santé
89	IROPORIA	14	M	centre de santé
90	IROPORIA	15	M	centre de santé
91	CHIEPO	9	M	simple
92	CHIEPO	6	M	simple
93	CHIEPO	11	M	simple
94	CHIEPO	18	M	simple
95	CHIEPO	5	M	simple
96	CHIEPO	28	M	simple
97	CHIEPO	9	M	simple
98	CHIEPO	18	M	simple
99	CHIEPO	6	M	simple
100	CHIEPO	15	M	simple
101	CHIEPO	5	M	simple
102	CHIEPO	8	M	simple
103	CHIEPO	8	M	simple
104	CHIEPO	12	M	simple
105	CHIEPO	12	M	simple
106	CHIEPO	13	M	simple
107	CHIEPO	8	M	simple
108	CHIEPO	10	M	simple
109	CHIEPO	7	M	simple
110	CHIEPO	8	M	simple
111	CHIEPO	5	M	simple
112	CHIEPO	11	M	simple
113	CHIEPO	9	M	simple
114	CHIEPO	8	M	simple
115	CHIEPO	9	M	simple
116	CHIEPO	14	M	simple
117	CHIEPO	15	M	simple
118	CHIEPO	10	M	simple
119	CHIEPO	7	M	simple
120	CHIEPO	7	M	simple
121	CHIEPO	6	M	simple
122	CHIEPO	8	M	simple
123	CHIEPO	7	M	simple
124	CHIEPO	7	M	simple
125	CHIEPO	6	M	simple
126	CHIEPO	10	M	simple
127	CHIEPO	5	M	simple
128	CHIEPO	10	M	suspect
129	CHIEPO	32	M	suspect
130	CHIEPO	28	M	suspect
131	CHIEPO	10	M	suspect
132	CHIEPO	8	M	suspect
133	CHIEPO	12	M	suspect
134	CHIEPO	50	M	suspect
135	CHIEPO	7	M	suspect
136	CHIEPO	18	M	suspect
137	CHIEPO	14	M	suspect
138	CHIEPO	8	M	suspect
139	CHIEPO	4	M	suspect
140	CHIEPO	15	M	suspect
141	CHIEPO	17	M	centre de santé
142	CHIEPO	14	M	centre de santé
143	CHIEPO	14	M	centre de santé
144	CHIEPO	13	M	centre de santé
145	SAKOTA	12	M	simple
146	SAKOTA	15	M	simple
147	SAKOTA	15	M	simple
148	SAKOTA	9	M	simple
149	SAKOTA	15	M	simple
150	SAKOTA	6	M	simple
151	SAKOTA	5	M	simple
152	SAKOTA	6	M	simple
153	SAKOTA	14	M	simple
154	SAKOTA	12	M	simple
155	SAKOTA	12	M	simple
156	SAKOTA	12	M	simple
157	SAKOTA	10	M	simple
158	SAKOTA	9	M	simple
159	SAKOTA	9	M	simple
160	SAKOTA	10	M	simple
161	SAKOTA	7	M	simple
162	SAKOTA	14	M	simple
163	SAKOTA	12	M	suspect
164	SAKOTA	65	M	suspect
165	SAKOTA	12	M	suspect
166	SAKOTA	13	M	suspect
167	SAKOTA	69	M	suspect
168	SAKOTA	10	M	suspect
169	SAKOTA	7	M	suspect
170	SAKOTA	10	M	suspect
171	SAKOTA	18	M	centre de santé
172	SAKOTA	10	M	centre de santé
173	SAKOTA	17	M	centre de santé
174	SAKOTA	16	M	centre de santé

## Sheet: synthèse des suivis
	SYNTHESE DES SUIVI 1 ET 2
	100
	RESULTATS SUIVI 1 DANS LES 4 AIRES SANITAIRES				RESULTATS SUIVI 2 A DANS LES 4 AIRES SANITAIRES
	CAS SIMPLES				CAS SIMPLES
	indicateurs	résultats obtenus	pourcentage (%)		indicateurs	résultats obtenus	pourcentage (%)
	cas simples enrolés	110			cas simples enrolés	110
	Cas simples suivis	105	95.4545		Cas simples suivis	108	98.1818
	cas simples perdus de vue	2	1.81818		cas simples perdus de vue	2	1.81818
	Cas simples faisant un nettoyage adéquat	63	60		Cas simples faisant un nettoyage adéquat	94	87.037
	Cas simples n'assechant pas les plaies	81	77.1429		Cas simples n'assechant pas les plaies	83	76.8519
	Cas simples appliquant uniquement le beurre de karité	39	37.1429		Cas simples appliquant uniquement le beurre de karité	81	75
	Cas simples faisant un bandage adéquat	16	15.2381		Cas simples faisant un bandage adéquat	40	37.037
	cicatrisés	12	11.4286		plaies simples cicatrisées	82	75.9259
	plaies en en voie de cicatrisation	50	47.619		plaies en en voie de cicatrisation	12	11.1111
	évolution stationnaire de la plaie simple	25	23.8095		plaies simples stationnaires	7	6.48148
	mauvaise évolution de la plaie simple	4	3.80952		plaies simples en mauvaise évolution	7	6.48148
		0
	CAS SUSPECTS				CAS SUSPECTS
	indicateurs	résultats obtenus	pourcentage (%)		indicateurs	résultats obtenus	pourcentage (%)
	cas suspects enrolés	34			cas suspects enrolés	34
	nombre de cas suspects suivi	29	85.2941		nombre de cas suspects suivi	34	100
	nombre de cas suspects PDV	0	0		nombre de cas suspects PDV	0	0
	nombre de cas suspects faisant un nettoyage adéquat	9	31.0345		nombre de cas suspects faisant un nettoyage adéquat	28	82.3529
	Cas simples n'assechant pas les plaies	12	41.3793		Cas simples n'assechant pas les plaies	30	88.2353
	nombre de cas suspects appliquant uniquement le beurre de karité	11	37.931		nombre de cas suspects appliquant uniquement le beurre de karité	28	82.3529
	nombre de cas suspects faisant un bandage adéquat	7	24.1379		nombre de cas suspects faisant un bandage adéquat	18	52.9412
	plaies suspectes guéries	3	10.3448		plaies suspectes cicatrisées	27	79.4118
	plaies en en voie de cicatrisation	7	24.1379		plaies en en voie de cicatrisation	3	8.82353
	évolution stationnaire de la plaie suspecte	5	17.2414		plaies suspectes stationnaires	4	11.7647
	mauvaise évolution de la plaie suspecte	5	17.2414		plaies suspectes en mauvaise évolution	0	0
	CAS CENTRE DE SANTE suivi 1				CAS CENTRE DE SANTE suivi 2
	indicateurs	résultats obtenus	pourcentage (%)		indicateurs	résultats obtenus	pourcentage (%)
	cas enrolés	13			cas enrolés	30
	nombre de cas suivi	13	43.3333		nombre de cas suivi	30	100
	nombre de cas PDV	0	0		nombre de cas PDV	0	0
	plaies cicatrisées	4	13.3333		plaies cicatrisées	17	56.6667
	plaies en en voie de cicatrisation	0	0		plaies en en voie de cicatrisation	7	23.3333
	plaies stationnaires	9	30		plaies stationnaires	4	13.3333
	plaies en mauvaise évolution	0	0		plaies en mauvaise évolution	0	0
	reférés vers les hôpitaux	0	0		reférés vers les hôpitaux	2	6.66667
					TOTAL TOUTES PLAIES CONFONDUES
					indicateurs	résultats obtenus	pourcentage (%)
					cas suspects enrolés	174
					nombre de cas suspects suivi	172	98.8506
					nombre de cas suspects PDV	2	1.14943
					Nombre de cas suivi à domicile	142
					nombre de cas suivis à domicile faisant un nettoyage adéquat	122	85.9155
					Cas suivis à domicile n'assechant pas les plaies	113	79.5775
					nombre de cas suivi à domicile appliquant uniquement le beurre de karité	109	76.7606
					nombre de cas suivi à domicile faisant un bandage adéquat	58	40.8451
					Nombre total de plaies cicatrisées	126	73.2558
					Nombre total de plaies en voie de cicatrisation	22	12.7907
					Nombre total de plaies stationnaires	15	8.72093
					Nombre total de plaies en mauvaise évolution	7	4.06977
					reférés vers les hôpitaux

## Sheet: suivi 1 iropria
	IROPORIA												IROPORIA
	1- SUIVI DES CAS SIMPLES ENROLES												QUALITE DE L'AUTO-SOIN DES CAS SIMPLES ENROLES
	NOM PRENOMS	Codes (N°dossier)	AGE	SEXE	LIEU DE RESIENCE	PATIENT RENCONTRE ?		OBSERVATION	evolution de la plaie (avis du clinicien)				nettoyage (lavage à l'eau savonneuse)			application de produits pour assecher		Application du beurre de karité		bandage			connait les signes de guérison		connait les signes d'aggravation
						OUI	NON		GUERIE	bonne	stationnaire	mauvaise	oui adéquat	oui non adéquat	non	oui	non	oui	non	oui adéquat	oui non adéquat	non	oui	non	oui	non
1			11	F	IROPORIA	1		A suivi la sensibilisation A retenu des messages lave la plaie au savon. Ne suit pas toutes les consignes (ne bande pas la plaie. Message renforcé après entretien		1			1				1	1				1	1		1
2			7	M	IROPORIA	1		A suivi la sensibilisation. A retenu des messages. Recommandations bien suivie : lavage à l'eau savonneuse, bandage propre même si le bandage est trop lâché		1			1				1	1			1		1		1
3			12	M	IROPORIA	1		A suivi la sensibilisation. A retenu des messages. Recommandations bien suivie : lavage à l'eau savonneuse, bandage propre même si le bandage est trop lâché		1			1				1	1			1		1		1
4			55	M	YAOKRO DIVO NORD		1	Absent de Iroporia pendant la phase de suivi
5			34	M	IROPORIA	1		a retenu des messages. Suit les recommandations. Plaies en voie de cicatrisation		1			1				1	1		1			1		1
6			8	M	IROPORIA		1	Absent de Iroporia pendant la phase de suivi
7			3	F	NZINDRIKRO	1		Sensibilisation suivit par l’oncle, il a retenu les messages, fait bien le nettoyage mais ne fait pas le bandage Message renforcé après entretien			1		1				1	1				1	1		1
8			7	M		1		La mère a suivi la sensibilisation, a retenu des messages mais ne les applique pas. Message renforcé après entretien			1				1	1			1			1	1		1
9			20	M		1		A suivi la sensibilisation. A retenu des messages. Recommandations bien suivie : lavage à l'eau savonneuse, bandage propre message renforcé après entretien		1			1				1	1		1			1		1
10			6	M		1		A suivi la sensibilisation. A retenu des messages. Recommandation partiellement suivie (Ne bande pas la plaie) car pour la maman la plaie est propre et est presque cicatrisée. Message renforcé après entretien		1			1				1	1			1		1		1
11			8	M	IROPORIA	1		A suivi la sensibilisation. A retenu des messages. Suit les recommandations (bande la plaie mais le bandage se détache). Message renforcé après entretien		1			1				1	1		1			1		1
12			6	M		1		A suivi la sensibilisation A retenu des messages Ne suit pas toutes les consignes ( Ne bande pas la plaie) Message renforcé après entretien		1			1				1	1		1			1		1
13			10		IROPORIA	1		A suivi la projection a retenu des messages mais n’applique pas les consignes. Soins fait par l’enfant lui-même. La mère a suivi le message mais ignorais que l’enfant avait une plaie.			1				1		1		1			1	1		1
14			9	F	IROPORIA	1		Plaies traumatiques simples. Les parents n'ont pas suivi la sensibilisations présentation de l'outil à 7 adultes dans la cour			1
15			6		IROPORIA	1		Plaies traumatiques simples. Les parents n'ont pas suivi la sensibilisations présentation de l'outil à 7 adultes dans la cour			1
TOTAL						13	2		0	8	5	0	9	0	2	1	10	9	2	4	3	4	11	0	11	0
	2- SUIVI DES CAS SUSPETS ENROLES												QUALITE DE L'AUTO-SOIN DES CAS SUSPECTS ENROLES
	NOM PRENOMS	Codes (N°dossier)	AGE	SEXE	LIEU DE RESIENCE	PATIENT RENCONTRE ?		OBSERVATION		evolution de la plaie (avis du clinicien)			nettoyage (lavage à l'eau savonneuse)			application de produits pour assecher		Application du beurre de karité		bandage			connait les signes de guérison		connait les signes d'aggravation
						OUI	NON			bonne	stationnaire	mauvaise	oui adéquat	oui non adéquat	non	oui	non	oui	non	oui adéquat	oui non adéquat	non	oui	non	oui	non
1
2
3
4
5							0				0
TOTAL						0	0			0	0	0	0	0	0	0	0	0	0	0	0	0	0	0	0	0
	100
	RESULTAT S SUIVI 1 IROPORIA
	CAS SIMPLES
		résultats obtenus	pourcentage (%)
	cas simples enrolés	15
	Cas simples suivis	13	86.6667
	cas simples perdus de vue	2	13.3333
	Cas simples faisant un nettoyage adéquat	9	69.2308
	Cas simples n'assechant pas les plaies	10	76.9231
	Cas simples appliquant uniquement le beurre de karité	9	69.2308
	Cas simples faisant un bandage adéquat	4	30.7692
	plaies simples guéries	0	0
	bonne évolution de la plaie simple	8	61.5385
	évolution stationnaire de la plaie simple	5	38.4615
	mauvaise évolution de la plaie simple	0	0
	CAS SUSPECTS
		résultats obtenus	pourcentage (%)
	cas suspects enrolés
	nombre de cas suspects suivi
	nombre de cas suspects PDV
	nombre de cas suspects faisant un nettoyage adéquat
	Cas simples n'assechant pas les plaies
	nombre de cas suspects appliquant uniquement le beurre de karité
	nombre de cas suspects faisant un bandage adéquat
	plaies suspectes guéries
	bonne évolution de la plaie suspecte
	évolution stationnaire de la plaie suspecte
	mauvaise évolution de la plaie suspecte

## Sheet: suivi 2 iroporia
	IROPORIA												IROPORIA
	1- SUIVI DES CAS SIMPLES ENROLES												QUALITE DE L'AUTO-SOIN DES CAS SIMPLES ENROLES
	NOM PRENOMS	Codes (N°dossier)	AGE	SEXE	LIEU DE RESIENCE	PATIENT RENCONTRE ?		OBSERVATION	evolution de la plaie (avis du clinicien)				nettoyage (lavage à l'eau savonneuse)			application de produits pour assecher		Application du beurre de karité		bandage			connait les signes de guérison		connait les signes d'aggravation
						OUI	NON		Cicatrisée	en voie de cicatrisation	stationnaire	mauvaise	oui adéquat	oui non adéquat	non	oui	non	oui	non	oui adéquat	oui non adéquat	non	oui	non	oui	non
1			11	F	IROPORIA	1		A suivi la sensibilisation A retenu des messages Lave la plaie au savon Ne suit pas toutes les consignes (Ne bande pas la plaie) Message renforcé après entretien	1	0			1				1	1				1	1		1
2			7	M	IROPORIA	1		la plaies s'est aggravé le père (ASC soigne la plaie au centre de santé	1	0		0	1				1	1			1		1		1
3			12	M	IROPORIA	1		A suivi la sensibilisation A retenu des messages Lave la plaie au savon Ne suit pas toutes les consignes (Ne bande pas la plaie) Message renforcé après entretien	0	0	0	1	1				1	1			1		1		1
4			55	M	YAOKRO DIVO NORD		1	Absent de Iroporia pendant la phase de suivi
5			34	M	IROPORIA	1		a suivi les recommandations	1	0			1				1	1		1			1		1
6			8	M	IROPORIA		1	Absent de Iroporia pendant la phase de suivi
7			3	F	NZINDRIKRO	1	0	guérie	1		0		1				1	1				1	1		1
8			7	M		1		n'a pas suivi les recommandations. la grand-mère utilise le savon pour laver la plaie et met du toupaye. Elle ne bande pas la plaie			1				1	1			1			1	1		1
9			20	M		1	0	continue de suivre toutes les recommandations		1			1				1	1		1			1		1
10			6	M		1		la mère continue de suivre les recommandations	1	0			1				1	1			1		1		1
11			8	M	IROPORIA	1		a suivi les recommandations	1	0			1				1	1		1			1		1
12			6	M		1		a suivi les recommandations	1	0			1				1	1		1			1		1
13			10	M	IROPORIA	1	0	a suivi les recommandations	1		0		1		0		1		1			1	1		1
14			9	F	IROPORIA	1		les plaies ne sont pas entretenues par les parents			0	1			1		1		1			1		1		1
15			6	F	IROPORIA	1		les plaies ne sont pas entretenues par les parents			0	1			1		1		1			1		1		1
TOTAL						13	2		8	1	1	3	10	0	3	1	12	9	4	4	3	6	11	2	11	2
	2- SUIVI DES CAS SUSPETS ENROLES												QUALITE DE L'AUTO-SOIN DES CAS SUSPECTS ENROLES
	NOM PRENOMS	Codes (N°dossier)	AGE	SEXE	LIEU DE RESIENCE	PATIENT RENCONTRE ?		OBSERVATION	evolution de la plaie (avis du clinicien)				nettoyage (lavage à l'eau savonneuse)			application de produits pour assecher		Application du beurre de karité		bandage			connait les signes de guérison		connait les signes d'aggravation
						OUI	NON		guerie	bonne	stationnaire	mauvaise	oui adéquat	oui non adéquat	non	oui	non	oui	non	oui adéquat	oui non adéquat	non	oui	non	oui	non
1
2
3
4
5							0
TOTAL						0	0		0	0	0	0	0	0	0	0	0	0	0	0	0	0	0	0	0	0
SUIVI CENTRE DE SANTE
	NOM PRENOMS	Codes (N°dossier)	AGE	SEXE	LIEU DE RESIDENCE	PATIENT RENCONTRE ?		OBSERVATION	évolution de la plaie (avis du clinicien)
						OUI	NON		cicatrisation	bonne	stationnaire	mauvaise	référés
1			14	M	DIANKRO (IROPORIA)	1		A suivie la sensibilisation Suit ses pansements au centre		1
2			53	M	DIANKRO (IROPORIA)	1			1
3			32	M	AHOUATY (OGOUDOU)	1			1
4			12	M	IROPORIA	1			1
5			14	M	IROPORIA	1			1
6			9	F	KANGAKRO	1			1
7			11	F	KANGAKRO	1			1
8			15	M	IROPORIA	1			1	1
9			23	F	IROPORIA	1				1
TOTAL						9	0		7	3	0	0	0
	100
	RESULTAT S SUIVI 2 IROPORIA
	CAS SIMPLES
		résultats obtenus	pourcentage (%)
	cas simples enrolés	15
	Cas simples suivis	13	86.6667
	cas simples perdus de vue	2	13.3333
	Cas simples faisant un nettoyage adéquat	10	76.9231
	Cas simples n'assechant pas les plaies	12	92.3077
	Cas simples appliquant uniquement le beurre de karité	9	69.2308
	Cas simples faisant un bandage adéquat	4	30.7692
	nombre de cas cicatrisés	8	61.5385
	bonne évolution de la plaie simple	1	7.69231
	évolution stationnaire de la plaie simple	1	7.69231
	mauvaise évolution de la plaie simple	3	23.0769
	CAS SUSPECTS
		résultats obtenus	pourcentage (%)
	cas suspects enrolés	0
	nombre de cas suspects suivi	0	#DIV/0!
	nombre de cas suspects PDV	0	#DIV/0!
	nombre de cas suspects faisant un nettoyage adéquat	0	#DIV/0!
	Cas simples n'assechant pas les plaies	0	#DIV/0!
	nombre de cas suspects appliquant uniquement le beurre de karité	0	#DIV/0!
	nombre de cas suspects faisant un bandage adéquat	0	#DIV/0!
	plaies suspectes guéries	0	#DIV/0!
	bonne évolution de la plaie suspecte	0	#DIV/0!
	évolution stationnaire de la plaie suspecte	0	#DIV/0!
	mauvaise évolution de la plaie suspecte	0	#DIV/0!
	CAS CENTRE DE SANTE
		résultats obtenus	pourcentage (%)
	cas enrolés	9
	nombre de cas suivi	9	100
	nombre de cas s PDV	0	0
	plaies suspectes guéries	7	77.7778
	bonne évolution de la plaie	3	33.3333
	évolution stationnaire de la plaie	0	0
	mauvaise évolution de la plaie	0	0
	reféré vers les hopitaux	0	0

## Sheet: suivi 1 Ogoudou
	OGOUDOU												OGOUDOU
	1- SUIVI DES CAS SIMPLES ENROLES												QUALITE DE L'AUTO-SOIN DES CAS SIMPLES ENROLES
	NOM PRENOMS	CODES	AGE	SEXE	LIEU DE RESIENCE	PATIENT RENCONTRE ?		OBSERVATIONS	evolution de la plaie (avis du clinicien)				nettoyage (lavage à l'eau savonneuse)			application de produits pour assecher		Application du beurre de karité		bandage			connait les signes de guérison		connait les signes d'aggravation
						OUI	NON		guérie	bonne	stationnaire	mauvaise	oui adéquat	oui non adéquat	non	oui	non	oui	non	oui adéquat	oui non adéquat	non	oui	non	oui	non
1			5	M	OGOUDOU	1		la mère a suivi la sensibilisation et respecte les recommandations de lavage, de nettoyage et de protection	0	1			1			0	1	1	0	1	0	0	1	0	1	0
2			8	F	OGOUDOU	1	0	Le père a suivi la sensibilisation, a relaté a sa femme qui se charge de soigner la plaie, cependant la femme continue de mettre les poudre dans la plaie. Méssage renforcé après entretien	0	1			1	0	0	1	0	0	1	0	0	1	1	0	1	0
3			8	M	OGOUDOU	1	0	La mère a été sensibilisée, elle a relaté le message à la grande mère qui se charge de soigner la plaie de l’enfant, nettoie la plaie, applique du beurre de karité mais ne fait pas de bandage	0	1			1				1	1	0			1	1		1
4			9	F	AWATY	1	0	L'enfant et le père ont suivi la sensibilisation. Recommandations respectées: lavage de la plaie à l'eau savonneuse Plaie propre et application de beurre de karité mais bandage pas réalisé.	0	1			1				1	1	0	0	1	0	1	0	1	0
5			13	M	AWATY	1	0	Le père n'a pas suivi la sensibilisation a été sensibilisé sur le soin des plaies,	0	0	1				1		1		1		1		1		1
6			11	M	AWATY	1	0	L’enfant a suivi la sensibilisation, mais lave la plaie avec son éponge pendant qu’elle prend son bain, applique le beurre de karité mais ne bande pas la plaie.	0	1			0	1			1	1	0			1	1		1
7			10	M	AWATY	1	0	Enfant vu mais les parents étaient absents.Recommandations non respectées: Pas de bandage	0	0	1				1		1		1			1
8			8	M	AWATY	1	0	Les parents n’ont pas suivi la sensibilisation, mais l’enfant si et a relaté à la mère ce qu'il faut faire. Lavage de la plaie à l'eau savonneuse et application de beurre de karité bandage mal réalisé. La mère a été sensibilisée	0	1			1				1	1	0		1	0	1		1
9			8	M	AWATY	1	0	La mère n’a pas suivi la sensibilisation. Cependant elle nettoie la plaie et la protège Elle a été sensibilisée ce jour	0	1	1		1				1		1			1	1		1
10			12	M	AWATY	1	0	L’enfant et le père ont suivi la sensibilisation. L’enfant a retenu les messages clés. N’applique pas les recommandations. Il n’a fait aucun soin depuis le pansement fait à la consultation foraine. La mère a été sensibilisée ce jour et exhortée à veiller à ce que l’enfant soigne sa plaie	0	0	1		0		1		1		1			1	1		1
11			25	M	AWATY	1	0	Les plaies sont en voie de cicatrisation il a retenu le nettoyage au kabakrou, l’application du beurre de karité et le bandage. Il n’applique plus rien sur les plaies que le beurre de karité. il ne met pas de bandage Il frotte la plaie avec de l’eau mousseuse et une éponge de bain. N’a pas assisté à toute la projection.	0	1				1			1	1	0			1	1		1
12			9	M	AWATY	1	0	Le père qui soigne la plaie a suivi la sensibilisation, la plaie n’a pas encore été nettoyée depuis la consultation foraine, plaie encore sale.	0	0	1		0		1		1		1			1	1		1
13			25	M	AWATY	1	0	Les plaies sont en voie de cicatrisation il a retenu le nettoyage au kabakrou, l’application du beurre de karité et le bandage. Il n’applique plus rien sur les plaies que le beurre de karité. Cependant il met du sparadrap sur une plaie et sur l’autre non. Le sparadrap n’aurait pas tenu à cause du beurre de karité avec lequel il a oint toute la jambe. Il frotte la plaie avec de l’eau mousseuse et …	0	1				1			1	1		1		0	1		1
14			10	M	AWATY	1	0	C’est le père qui a suivi la projection et c’est la mère qui fait le pansement. Nous n’avons pas trouvé l’enfant à la maison et le père n’a pas briefer la maman.	0				0						0			0
15			5	M	AWATY	1	0	La mère a suivi la projection. Elle a su rendre des messages. Cependant nous n’avons pas trouvé de pansement sur la plaie. Ça se serait détaché, Le message a été renforcé	0	1			1				1	1	0	1		0	1		1
16			15	M	AWATY	1	0	C’est l’enfant lui-même qui soigne la plaie, nettoie avec le savon kabakrou et eau propre, mais ne fait pas le bandage, sensibilise ses amis sur les soins des plaies avec le savon et l’eau message encore renforcé	0	1			1				1	1	0			1	1		1
17			1	M	AWATY	1	0	La mère ne suit pas le message enseigné, plaie de l’enfant encore sale, message renforcé	0	0	1		0		1	1			1			1	1		1
	TOTAL					17	0		0	11	6	0	8	3	5	2	14	9	7	3	3	10	15	0	15	0
	2- SUIVI DES CAS SUSPECTS ENROLES												QUALITE DE L'AUTO-SOIN DES CAS SUSPECTS ENROLES
	NOM PRENOMS	CODES	AGE	SEXE	LIEU DE RESIENCE	PATIENT RENCONTRE ?		OBSERVATIONS	evolution de la plaie (avis du clinicien)				nettoyage (lavage à l'eau savonneuse)			application de produits pour assecher		Application du beurre de karité		bandage			connait les signes de guérison		connait les signes d'aggravation
						OUI	NON		guéris	bonne	stationnaire	mauvaise	oui adéquat	oui non adéquat	non	oui	non	oui	non	oui adéquat	oui non adéquat	non	oui	non	oui	non
1			6	F	AWATY	1		Le père n'a pas suivi la sensibilisationé a sensibilisé sur le soin des plaies,	0		1	0			1		1		1		1		1		1
2			10	M	AWATY	1		La plaie est encore sale. Les parents n’ont pas suivi la sensibilisation. Une séance de ccc a été faite dans la cours devant 6 adultes dont 2 femmes	0			0	1				1		1			1	1		1
3			42	M	TATA	1		Pansement fait	0				1				1	1	0	1		0	1		1
4			14	F	OGOUDOU	1		A suivi la sensibilisation Nettoie la plaie Applique le beurre de karité Ne protège pas la plaie	0	1			1				1	1	0			1	1		1
5			20	F	OGOUDOU	1		Ne respecte pas les principes de soins, continue de mettre peniciline dans la plaie, plaie encore sale, message encore renforcé	0		1	0	1			1			1		0	1	1		1
	TOTAL					5	0		0	1	2	0	4	0	1	1	4	2	3	1	1	3	5	0	5	0
	100
	RESULTAT SUIVI 1 OGOUDOU
	CAS SIMPLES
		résultat obtenu	pourcentage (%)
	cas simples enrolés	17
	Cas simples suivis	17	100
	cas simples perdus de vue	0	0
	Cas simples faisant un nettoyage adéquat	8	47.0588
	Cas simples n'assechant pas les plaies	14	82.3529
	Cas simples appliquant uniquement le beurre de karité	9	52.9412
	Cas simples faisant un bandage adéquat	3	17.6471
	plaies simples guéries	0	0
	bonne évolution de la plaie simple	11	64.7059
	évolution stationnaire de la plaie simple	6	35.2941
	mauvaise évolution de la plaie simple	0	0
	CAS SUSPECTS
		résultat obtenu	pourcentage
	cas suspects enrolés	5
	nombre de cas suspects suivi	5	100
	nombre de cas suspects PDV	0	0
	nombre de cas suspects faisant un nettoyage adéquat	4	80
	Cas simples n'assechant pas les plaies	4	80
	nombre de cas suspects appliquant uniquement le beurre de karité	2	40
	nombre de cas suspects faisant un bandage adéquat	1	20
	guérie	0	0
	bonne évolution de la plaie suspecte	1	20
	évolution stationnaire de la plaie suspecte	2	40
	mauvaise évolution de la plaie suspecte	0	0

## Sheet: suivi 2 Ogoudou
	OGOUDOU												OGOUDOU
	1- SUIVI DES CAS SIMPLES ENROLES												QUALITE DE L'AUTO-SOIN DES CAS SIMPLES ENROLES
	NOM PRENOMS	CODES	AGE	SEXE	LIEU DE RESIENCE	PATIENT RENCONTRE ?		OBSERVATIONS	evolution de la plaie (avis du clinicien)				nettoyage (lavage à l'eau savonneuse)			application de produits pour assecher		Application du beurre de karité		bandage			connait les signes de guérison		connait les signes d'aggravation
						OUI	NON		guérie	bonne	stationnaire	mauvaise	oui adéquat	oui non adéquat	non	oui	non	oui	non	oui adéquat	oui non adéquat	non	oui	non	oui	non
1			5	M	OGOUDOU	1		la mère respecte toujours les recommandations	1				1			0	1	1	0	1	0	0	1	0	1	0
2			8	F	OGOUDOU	1	0	suit toutes les recommandations	1	0			1	0	0	0	1	1	0	0	0	1	1	0	1	0
3			8	M	OGOUDOU	1	0	ne fait toujours pas le bandage		1			1				1	1	0	1		0	1		1
4			9	F	AWATY	1	0	suit toutes les recommandations	1	0			1				1	1	0	0	1	0	1	0	1	0
5			13	M	AWATY	1	0	ne fait pas le bandage		0	1		1		0		1		1		0	1	1		1
6			11	M	AWATY	1	0	soins faits par la mère. Suit les recommandations	1				1	0			1	1	0			1	1		1
7			10	M	AWATY	1	0	suit toutes les recommandations. Ne fait pas de bandage		1	0		1		0		1	1	0			1
8			8	M	AWATY	1	0	a suivi les recommandations	1	0			1				1	1	0		1	0	1		1
9			8	M	AWATY	1	0	la plaie a cicatrisé	1	0	0		1				1	1	0	1		0	1		1
10			12	M	AWATY	1	0	n'a pas suivi les recommandations		0	1		0		1		1		1			1	1		1
11			25	M	AWATY	1	0	a suivi les recommandations	1	0			1	0			1	1	0	1		0	1		1
12			9	M	AWATY	1	0	a suivi les recommandations	1	0			0		1		1	1	0	1		0	1		1
13			25	M	AWATY	1	0	a suivi les recommandations	1	0			1	0			1	1		1		0	1		1
14			10	M	AWATY	1	0	n'attache pas la plaie		1			1				1	1	0			1	1		1
15			5	M	AWATY	1	0	a suivi les recommandations	1	0			1				1	1	0	1		0	1		1
16			15	M	AWATY	1	0	n'a plus suivi les recommandations		0		1	0		1		1	1	0			1	1		1
17			1	M	AWATY	1	0	a suivi les recommandations	1	0	0		1		0	0	1	1	0	1		0	1		1
	TOTAL					17	0		11	3	2	1	14	0	3	0	17	15	2	8	2	7	16	0	16	0
	2- SUIVI DES CAS SUSPECTS ENROLES												QUALITE DE L'AUTO-SOIN DES CAS SUSPECTS ENROLES
	NOM PRENOMS	CODES	AGE	SEXE	LIEU DE RESIENCE	PATIENT RENCONTRE ?		OBSERVATIONS	evolution de la plaie (avis du clinicien)				nettoyage (lavage à l'eau savonneuse)			application de produits pour assecher		Application du beurre de karité		bandage			connait les signes de guérison		connait les signes d'aggravation
						OUI	NON		guérie	bonne	stationnaire	mauvaise	oui adéquat	oui non adéquat	non	oui	non	oui	non	oui adéquat	oui non adéquat	non	oui	non	oui	non
1			6	F	AWATY	1	0	a suivi les recommandations	1			0	1		0	0	1	1	0		0	1	1		1
2			10	M	AWATY	1	0	a suivi les recommandations Une séance de ccc a été faite dans la cours devant 6 adultes dont 2 femmes	1			0	1				1	1	0	1	0	0	1		1
3			42	M	TATA	1	0	suit toujours les recommandations		1			1				1	1	0	1		0	1		1
4			14	F	OGOUDOU	1	0	suit toujours les recommandations mais ne bande pas la plaie		1			1				1	1	0			1	1		1
5			20	F	OGOUDOU	1	0	n'a pas suivi les recommandations			1	0	0		1	1			1		0	1	1		1
	TOTAL					5	0		2	2	1	0	4	0	1	1	4	4	1	2	0	3	5	0	5	0
1- SUIVI CENTRE DE SANTE
	NOM PRENOMS	Codes (N°dossier)	AGE	SEXE	LIEU DE RESIDENCE	PATIENT RENCONTRE ?		OBSERVATION	évolution de la plaie (avis du clinicien)
						OUI	NON		cicatrisation	bonne	stationnaire	mauvaise
1			46	F	TATA (OGOUDOU)	1	-				1
2			12	M	AHOUANOU (OGOUDOU)	1	-		1
3			36	F	OGOUDOU	1			1
4			64	M	OGOUDOU		1	patient épileptique
TOTAL						3	1		2	0	1	0
	100
	RESULTAT SUIVI 2 OGOUDOU
	CAS SIMPLES
		résultat obtenu	pourcentage (%)
	cas simples enrolés	17
	Cas simples suivis	17	100
	cas simples perdus de vue	0	0
	Cas simples faisant un nettoyage adéquat	14	82.3529
	Cas simples n'assechant pas les plaies	17	100
	Cas simples appliquant uniquement le beurre de karité	15	88.2353
	Cas simples faisant un bandage adéquat	8	47.0588
	plaies simples guéries	11	64.7059
	bonne évolution de la plaie simple	3	17.6471
	évolution stationnaire de la plaie simple	2	11.7647
	mauvaise évolution de la plaie simple	1	5.88235
	CAS SUSPECTS
		résultat obtenu	pourcentage
	cas suspects enrolés	5
	nombre de cas suspects suivi	5	100
	nombre de cas suspects PDV	0	0
	nombre de cas suspects faisant un nettoyage adéquat	4	80
	Cas simples n'assechant pas les plaies	4	80
	nombre de cas suspects appliquant uniquement le beurre de karité	4	80
	nombre de cas suspects faisant un bandage adéquat	2	40
	guérie	2	40
	bonne évolution de la plaie suspecte	2	40
	évolution stationnaire de la plaie suspecte	1	20
	mauvaise évolution de la plaie suspecte	0	0
	CAS CENTRE DE SANTE
		résultats obtenus	pourcentage (%)
	cas enrolés	4
	nombre de cas suivi	3	75
	nombre de cas s PDV	1	0
	cicatrisation	2	66.6667
	bonne évolution	0	0
	évolution stationnaire	1	33.3333
	mauvaise évolution	0	0

## Sheet: suivi 1 Chiepo
	CHIEPO												CHIEPO
	1- SUIVI DES CAS SIMPLES ENROLES												QUALITE DE L'AUTO-SOIN DES CAS SIMPLES ENROLES
	NOM PRENOMS	Codes (N°dossier)	AGE	SEXE	LIEU DE RESIENCE	PATIENT RENCONTRE ?		OBSERVATION	evolution de la plaie (avis du clinicien)				nettoyage (lavage à l'eau savonneuse)			application de produits pour assecher		Application du beurre de karité		bandage			connait les signes de guérison		connait les signes d'aggravation
						OUI	NON		guérie	bonne	stationnaire	mauvaise	oui adéquat	oui non adéquat	non	oui	non	oui	non	oui adéquat	oui non adéquat	non	oui	non	oui	non
1			8	F	CHIEPO	1	0			1			1				1	1		1			1		1
2			9	F	CHIEPO	1	0			1			1				1		1			1		1		1
3			9	M	CHIEPO	1	0		1				1				1	1				1		1		1
4			6	M	CHIEPO	1	0					1			1	1			1			1		1		1
5			11	M	CHIEPO	1	0
6			7	F	CHIEPO	1	0			1			1				1		1			1		1		1
7			18	M	CHIEPO	1	0			1			1				1		1	1				1		1
8			5	M	CHIEPO	1	0			1			1				1	1				1		1		1
9			38	F	CHIEPO	1	0
10			28	M	CHIEPO	1	0
11			9	M	CHIEPO	1	0			1			1				1		1			1		1		1
12			18	M	CHIEPO	1	0		1				1				1		1			1		1		1
13			6	M	CHIEPO	1	0			1			1				1	1				1		1		1
14			11	F	CHIEPO	1	0		1						1	1			1			1		1		1
15			10	F	CHIEPO	1	0
16			15	M	CHIEPO	1	0
17			5	M	CHIEPO	1	0			1			1				1		1			1		1		1
18			8	M	CHIEPO	1	0			1					1		1		1			1		1		1
19			10	F	CHIEPO	1	0			1			1				1		1			1		1		1
20			8	M	CHIEPO	1	0			1			1				1		1			1		1		1
21			12	M	CHIEPO	1	0			1			1				1		1			1		1		1
22			12	M	CHIEPO	1	0			1			1				1		1			1		1		1
23			13	M	CHIEPO	1	0		1				1				1		1			1		1		1
24			0	F	KIMIKRO	1	0
25			8	M	KIMIKRO	1	0			1			1				1	1				1		1		1
26			3	F	KIMIKRO	1	0
27			10	M	KIMIKRO	1	0			1			1				1	1				1		1		1
28			7	M	KIMIKRO	1	0				1			1			1		1			1		1		1
29			8	M	KIMIKRO	1	0
30			2	F	KIMIKRO	1	0		1				1				1	1	1			1		1		1
31			5	M	KIMIKRO	1	0		1				1				1	1	1			1		1		1
32			6	F	KRAKRO	1	0
33			11	M	KRAKRO	1	0		1				1				1		1			1		1		1
34			9	M	KRAKRO	1	0			1			1				1		1			1		1
35			8	M	KRAKRO	1	0		1				1				1	1				1		1		1
36			9	M	KRAKRO	1	0
37			14	M	KRAKRO	1	0
38			15	M	KRAKRO	1	0			1			1				1		1			1		1		1
39			10	M	KRAKRO	1	0			1			1				1	1				1		1		1
40			7	M	KRAKRO	1	0		1				1				1		1			1		1		1
41			7	M	KRAKRO	1	0		1				1				1	1				1		1		1
42			6	M	KRAKRO	1	0			1			1				1		1			1		1		1
43			8	F	KRAKRO	1	0				1		1		1		1		1			1		1		1
44			9	F	KRAKRO	1	0		1				1				1		1			1		1		1
45			8	F	KRAKRO	1	0			1			1		1		1	1				1		1		1
46			8	M	KRAKRO	1	0					1			1		1		1			1		1		1
47			7	M	KRAKRO	1	0					1			1		1		1			1		1		1
48			7	M	KRAKRO	1	0		1				1				1	1				1		1		1
49			6	M	KRAKRO	1	0
50			7	F	KRAKRO	1	0				1				1		1		1			1		1		1
51			10	M	KRAKRO	1	0						1				1		1			1		1		1
52			5	M	0	1	0
TOTAL						52	0		12	20	3	3	32	1	8	2	37	13	28	2	0	37	1	38	1	37
	2- SUIVI DES CAS SUSPETS ENROLES												QUALITE DE L'AUTO-SOIN DES CAS SUSPECTS ENROLES
	NOM PRENOMS	Codes (N°dossier)	AGE	SEXE	LIEU DE RESIENCE	PATIENT RENCONTRE ?		OBSERVATION	evolution de la plaie (avis du clinicien)				nettoyage (lavage à l'eau savonneuse)			application de produits pour assecher		Application du beurre de karité		bandage			connait les signes de guérison		connait les signes d'aggravation
						OUI	NON		guerie	bonne	stationnaire	mauvaise	oui adéquat	oui non adéquat	non	oui	non	oui	non	oui adéquat	oui non adéquat	non	oui	non	oui	non
1			16	F	DJEKOUAMEKRO	0	1	PAS DISPONIBLE
2			10	M	KIMIKRO	0	1	PAS DISPONIBLE
3			11	F	0	1	0				1				1		1		1			1		1		1
4			32	M	PETIT BROBO	0	1	PAS DISPONIBLE
5			28	M	PETIT CHANTIER	0	1	PAS DISPONIBLE
6			7	F	CHIEPO	0	1	renoncement au consentement
7			10	M	CHIEPO	1	0	PAS DISPONIBLE
8			8	M	CHIEPO	1	0		1				1				1	1		1				1		1
9			12	M	CHIEPO	1	0	PAS DISPONIBLE
10			50	M	DJOULABOUGOU	1	0		1				1				1	1				1		1		1
11			6	M	KIMIKRO	1	0				1		1				1	1				1		1		1
12			18	M	KIMIKRO	1	0		1				1				1	1		1			1		1
13			12	M	KIMIKRO	1	0	PAS DISPONIBLE
14			13	M	KONANKRO CAMPEMENT	1	0	PAS DISPONIBLE
15			8	M	CHIEPO	1				1
16			4	M	CHIEPO	1				1
17			5	M	KRAKRO	1	0					1			1	1			1			1		1		1
TOTAL						12	5		3	2	2	1	4	0	2	1	5	4	2	2	0	4	1	5	1	5
	100
	RESULTATS SUIVI 1 CHIEPO
	CAS SIMPLES
		résultat obtenu	pourcentage (%)
	cas simples enrolés	52
	Cas simples suivis	52	100
	cas simples perdus de vue	0	0
	Cas simples faisant un nettoyage adéquat	32	61.5385
	Cas simples n'assechant pas les plaies	37	71.1538
	Cas simples appliquant uniquement le beurre de karité	13	25
	Cas simples faisant un bandage adéquat	2	3.84615
	guérie	12	23.0769
	bonne évolution de la plaie simple	20	38.4615
	évolution stationnaire de la plaie simple	3	5.76923
	mauvaise évolution de la plaie simple	3	5.76923
	CAS SUSPECTS
		résultat obtenu	pourcentage (%)
	cas suspects enrolés	17
	nombre de cas suspects suivi	12	70.5882
	nombre de cas suspects PDV	5	29.4118
	nombre de cas suspects faisant un nettoyage adéquat	4	33.3333
	Cas simples n'assechant pas les plaies	5	41.6667
	nombre de cas suspects appliquant uniquement le beurre de karité	4	33.3333
	nombre de cas suspects faisant un bandage adéquat	2	16.6667
	guérie	3	25
	bonne évolution de la plaie suspecte	2	16.6667
	évolution stationnaire de la plaie suspecte	2	16.6667
	mauvaise évolution de la plaie suspecte	1	8.33333

## Sheet: suivi 2 Chiepo
	CHIEPO												CHIEPO
	1- SUIVI DES CAS SIMPLES ENROLES												QUALITE DE L'AUTO-SOIN DES CAS SIMPLES ENROLES
	NOM PRENOMS	Codes (N°dossier)	AGE	SEXE	LIEU DE RESIENCE	PATIENT RENCONTRE ?		OBSERVATION	evolution de la plaie (avis du clinicien)				nettoyage (lavage à l'eau savonneuse)			application de produits pour assecher		Application du beurre de karité		bandage			connait les signes de guérison		connait les signes d'aggravation
						OUI	NON		guérie	bonne	stationnaire	mauvaise	oui adéquat	oui non adéquat	non	oui	non	oui	non	oui adéquat	oui non adéquat	non	oui	non	oui	non
1			8	F	CHIEPO	1	0					1			1	1	0		1			1	1		1
2			9	F	CHIEPO	1	0				1		1				1	1				1
3			9	M	CHIEPO	1	0		1			0	1				1	1		1
4			6	M	CHIEPO	1			1				1			1		1		1
5			11	M	CHIEPO	1	0					1			1	1		0	1			1
6			7	F	CHIEPO	1	0		1				1				1		1	1
7			18	M	CHIEPO	1	0		1				1				1	1		1
8			5	M	CHIEPO	1	0		1				1				1	1		1
9			38	F	CHIEPO	1	0		1				1				1	1				1
10			28	M	CHIEPO	1	0		1				1			1		1				1
11			9	M	CHIEPO	1	0	refuse le bandage				1	1			1			1		1
12			18	M	CHIEPO	1	0		1				1				1		1		1
13			6	M	CHIEPO	1	0		1				1				1	1				1
14			11	F	CHIEPO	1	0		1				1				1	1				1
15			10	F	CHIEPO	1	0		1				1			1		1		1
16			15	M	CHIEPO	1	0		1				1			1		1		1
17			5	M	CHIEPO	1	0		1				1			1		1				1
18			8	M	CHIEPO	1			1				1			1		1		1
19			10	F	CHIEPO	1	0		1				1				1		1			1
20			8	M	CHIEPO	1	0		1				1				1	1				1
21			12	M	CHIEPO	1			1				1				1	1				1
22			12	M	CHIEPO	1		abandon du protocole suivi desormais au centre de santé plaie cicatrisée?	1						1		1		1			1
23			13	M	CHIEPO	1			1				1				1		1	1
24			10	F	KIMIKRO	1	0		1				1					1
25			8	M	KIMIKRO	1					1				1		1		1			1
26			3	F	KIMIKRO	1			1				1				1	1				1
27			10	M	KIMIKRO	1			1				1				1	1		1
28			7	M	KIMIKRO	1					1				1		1		1			1
29			8	M	KIMIKRO	1	0		1				1			1		1
30			2	F	KIMIKRO	1			1				1				1	1		1
31			5	M	KIMIKRO	1			1				1			1		1		1
32			6	F	KRAKRO	1			1				1			1		1		1
33			11	M	KRAKRO	1			1				1			1		1		1
34			9	M	KRAKRO	1			1				1			1		1		1
35			8	M	KRAKRO	1			1				1			1		1				1
36			9	M	KRAKRO	1			1				1			1		1				1
37			14	M	KRAKRO	1			1				1				1		1			1
38			15	M	KRAKRO	1			1				1				1	1				1
39			10	M	KRAKRO	1			1				1				1	1		1
40			7	M	KRAKRO	1	0		1				1			1		1
41			7	M	KRAKRO	1		asseche la plaie	1				1			0	1		1	1
42			6	M	KRAKRO	1			1				1				1		1			1
43			8	F	KRAKRO	1				1			1				1		1		1
44			9	F	KRAKRO	1	0		1				1					1
45			8	F	KRAKRO	1			1				1			0	1	1				1
46			8	M	KRAKRO	1			1				1				1		1	1
47			7	M	KRAKRO	1			1				1			1		1
48			7	M	KRAKRO	1			1				1			1		1
49			6	M	KRAKRO	1			1				1			1		1
50			7	F	KRAKRO	1			1				1				1		1			1
51			10	M	KRAKRO	1			1				1				1	1		1
52			5	M	0	1			1				1			1		1
TOTAL						52	0		45	1	3	3	47	0	5	21	29	36	16	19	3	22	1	0	1	0
	2- SUIVI DES CAS SUSPETS ENROLES												QUALITE DE L'AUTO-SOIN DES CAS SUSPECTS ENROLES
	NOM PRENOMS	Codes (N°dossier)	AGE	SEXE	LIEU DE RESIENCE	PATIENT RENCONTRE ?		OBSERVATION	evolution de la plaie (avis du clinicien)				nettoyage (lavage à l'eau savonneuse)			application de produits pour assecher		Application du beurre de karité		bandage			connait les signes de guérison		connait les signes d'aggravation
						OUI	NON		guérie	bonne	stationnaire	mauvaise	oui adéquat	oui non adéquat	non	oui	non	oui	non	oui adéquat	oui non adéquat	non	oui	non	oui	non
1			16	F	DJEKOUAMEKRO	1		morsure de serpent vieille de plus de 10 ans			1		1			1			1	1		0
2			10	M	KIMIKRO	1	0		1				1				1	1		1
3			11	F	0	1			1				1				1	1				1
4			32	M	PETIT BROBO	1	0		1				1				1	1				1
5			28	M	PETIT CHANTIER	1	0		1				1				1	1		1
6			7	F	CHIEPO	1					1				1		1		1			1
7			10	M	CHIEPO	1	0		1				1				1	1		1
8			8	M	CHIEPO	1			1				1				1	1		1
9			12	M	CHIEPO	1			1						1		1		1			1
10			50	M	DJOULABOUGOU	1			1				1				1	1		1
11			7	M	KIMIKRO	1			1				1				1	1		1
12			18	M	KIMIKRO	1			1				1				1	1		1
13			2	F	KIMIKRO	1	0		1				1				1	1				1
14			14	M	KONANKRO CAMPEMENT	1			1				1				1	1		1
15			8	M	CHIEPO	1			1				1				1	1				1
16			4	M	CHIEPO	1			1				1				1	1				1
17			15	M	KRAKRO	1	0		1				1				1	1				1
TOTAL						17	0		15	0	2	0	15	0	2	1	16	14	3	9	0	8	0	0	0	0
CHIEPO (suivi 2)
1- SUIVI CENTRE DE SANTE
	NOM PRENOMS	Codes (Dossier)	AGE	SEXE	LIEU DE RESIENCE	PATIENT RENCONTRE ?		OBSERVATIONS	évolution de la plaie (avis du clinicien)
						OUI	NON		cicatrisation	bonne	stationnaire	mauvaise
1			17	M	OLIEKOUAMEKRO	1		Il a cicatrisé	1
2			7	F	CHIEPO		1	Patiente absente le jour du RDV
3			14	M	CHIEPO		1	Patient absent le jour du suivi
4			16	F	KPATASSO		1	Patient absent
5			14	M	CHIEPO	1		Cicatrisé	1
6			50	F	KIMIKRO	1		Cicatrisé	1
7			13	M	KONANKRO CAMPEMENT	1		Cicatrisé	1
8			17	F	SOKORO	1		Référée à l’UMC UB/Lèpre de Divo. Lésions multiples et étendues. Patiente non référée par l’infirmier. Patiente à greffer.			1
9			62	F	CHIEPO	1		Elle a cicatrisé	1
TOTAL						6	3		5	0	1	0
	100
	RESULTATS SUIVI 2 CHIEPO
	CAS SIMPLES
		résultat obtenu	pourcentage (%)
	cas simples enrolés	52
	Cas simples suivis	52	100
	cas simples perdus de vue	0	0
	Cas simples faisant un nettoyage adéquat	47	90.3846
	Cas simples n'assechant pas les plaies	29	55.7692
	Cas simples appliquant uniquement le beurre de karité	36	69.2308
	Cas simples faisant un bandage adéquat	19	36.5385
	guérie	45	86.5385
	bonne évolution de la plaie simple	1	1.92308
	évolution stationnaire de la plaie simple	3	5.76923
	mauvaise évolution de la plaie simple	3	5.76923
	CAS SUSPECTS
		résultat obtenu	pourcentage (%)
	cas suspects enrolés	17
	nombre de cas suspects suivi	17	100
	nombre de cas suspects PDV	0	0
	nombre de cas suspects faisant un nettoyage adéquat	15	88.2353
	Cas simples n'assechant pas les plaies	16	94.1176
	nombre de cas suspects appliquant uniquement le beurre de karité	14	82.3529
	nombre de cas suspects faisant un bandage adéquat	9	52.9412
	guérie	15	88.2353
	bonne évolution de la plaie suspecte	0	0
	évolution stationnaire de la plaie suspecte	2	11.7647
	mauvaise évolution de la plaie suspecte	0	0
	CAS CENTRE DE SANTE
		résultats obtenus	pourcentage (%)
	cas enrolés	9
	nombre de cas suivi	6	66.6667
	nombre de cas s PDV	3	33.3333
	plaies suspectes guéries	5	83.3333
	bonne évolution de la plaie suspecte	0	0
	évolution stationnaire de la plaie suspecte	1	16.6667
	mauvaise évolution de la plaie suspecte	0	0

## Sheet: suivi 3 chiépo
		CHIEPO (suivi 3)
		1- SUIVI CENTRE DE SANTE
			NOM PRENOMS	Codes (Dossier)	AGE	SEXE	LIEU DE RESIENCE	PATIENT RENCONTRE ?		OBSERVATIONS	évolution de la plaie (avis du clinicien)
								OUI	NON		cicatrisation	bonne	stationnaire	mauvaise
		1			17	M	OLIEKOUAMEKRO			Il a cicatrisé	1
		2			7	F	CHIEPO		1	cicatrisé
		3			14	M	CHIEPO		1	Cicatrisé
		4			16	F	KPATASSO		1	Cicatrisé
		5			14	M	CHIEPO			Cicatrisé	1
		6			50	F	KIMIKRO			Cicatrisé	1
		7			13	M	KONANKRO CAMPEMENT	1		Cicatrisé	1
		8			17	F	SOKORO			Référée à l’UMC UB/Lèpre de Divo. Lésions multiples et étendues. Patiente non référée par l’infirmier. Patiente à greffer.			1
		9			62	F	CHIEPO	1		Elle a cicatrisé	1
		TOTAL						2	3	8	8	0	1	0

[truncated: 2 more sheets: suivi 1 Sakota, suivi 2 Sakota]
