# Supplementary material for: Community based integrated wound care: Results of a pilot formative research conducted in Benin and Côte d’Ivoire, West Africa
Source: PLOS Glob Public Health. 2024 Feb 9;4(2):e0002889. doi: 10.1371/journal.pgph.0002889 (PMC10857723; doi:10.1371/journal.pgph.0002889)
Supplement: S3 Data — (XLSX) [file pgph.0002889.s012.xlsx]

## Sheet: Compil Bénin et Côte d'Ivoire
					Résultats des pré et post tests du Bénin et de la Côte d'Ivoire
		Pourcentage de bonnes réponses	Leishmaniose	Filariose lymphatique	Lèpre	Gale	Bandage des plaies	Ulcère de Buruli	Brûlures	Lésions traumatiques	Pian	Lésions fongiques	Gestion des plaies
	Côte d'Ivoire	Pré test
			31	56	58	63	78	75	72	88	60	73	75
			13/42	27/48	46/80	63/100	42/54	42/56	43/60	42/48	24/40	29/40	42/56
		Post test	60	85	83	83	100	93	87	94	90	98	93
			25/42	41/48	66/80	83/100	48/48	52/56	52/60	45/48	36/40	39/40	52/56
	BENIN	Pré test	52	67	55	65	71	70	72	85	50	81	35
			25/48	43/64	31/56	52/80	30/42	45/64	35/48	41/48	16/32	26/32	34/98
		Post test	65	84	69	89	90	94	92	96	69	94	64
			31/48	54/64	44/64	71/80	43/48	60/64	44/48	46/48	22/32	30/32	72/112
				Résultats compilés des pré et post test des IDE et AS du Bénin et de la Côte d'Ivoire
			IDE + AS BENIN ET COTE D'IVOIRE
		Pourcentage de bonnes réponses	Leishmaniose	Filariose lymphatique	Lèpre	Gale	Bandage des plaies	Ulcère de Buruli	Brûlures	Lésions traumatiques	Pian	Lésions fongiques	Gestion des plaies
		Pré test	92	62	57	64	75	73	72	86	56	76	49
			32/90	70/112	77/136	115/180	72/96	87/120	78/108	83/96	40/72	55/72	76/154
		Post test
			62	85	76	86	95	93	89	95	81	96	74
			56/90	95/112	110/144	154/180	91/96	112/120	96/108	91/96	58/72	69/72	124/168
		IDE BENIN ET COTE D'IVOIRE
		Pré test	41	60	56	61	76	76	70	90	60	75	64
			27/66	48/80	58/104	85/140	55/72	67/88	62/84	65/72	33/56	42/56	63/98
		Post test	68	90	79	87	100	93	74	82	86	98	94
			45/66	72/80	89/112	122/140	72/72	82/88	62/84	69/72	48/56	55/56	105/112
				COMPILATION RESULTATS IDE BENIN ET COTE D'IVOIRE
			Pourcentage de bonnes réponses	Leishmaniose	Filariose lymphatique	Lèpre	Gale	Bandage des plaies	Ulcère de Buruli	Brûlures	Lésions traumatiques	Pian	Lésions fongiques	Gestion des plaies
		BENIN + COTE D'IVOIRE	Pré test	58	66	50	55	72	78	79	96	56	81	50
				14/24	21/32	2024-12-01	22/40	13/18	25/32	19/24	23/24	0.5625	13/16	21/42
			Post test	83	97	72	98	100	94	88	100	75	100	95
				20/24	31/32	23/32	39/40	24/24	30/32	21/24	24/24	0.75	16/16	53/56

## Sheet: Evaluation agents santé CI
				FORMATION DES AGENTS DE SANTE													FORMATION DES AGENTS DE SANTE													FORMATION DES AGENTS DE SANTE
				Module: Filariose lymphatique													Ulcère de Buruli													Gestion des plaies
				Evaluation													Evaluation													Evaluation
		Initiales du participant		Prétest (% de bonnes réponses)		post test (% de bonnes réponses)		Total		Progression (% de progression)					Initiales du participant		Prétest (% de bonnes réponses)		Post test (% de bonnes réponses)		Total		Progression (% de progression)					Initiales du participant		Prétest (% de bonnes réponses)		Post test (% de bonnes réponses)		Total		Progression (% de progression)
	1	Ub		05/08 (63%)		07/08 (86%)		12/16 (75%)		23				1	KAA		05/08 (63%)		07/08 (86%)		12/16 (75%)		25				1	KAA		06/14(63%)		11/14(78,57%)		12/16 (75%)		15.57
	2	GMA		05/08 (63%)		06/08 (75%)		11/16 (69%)		12				2	KK		07/08 (86%)		07/08 (86%)		14/16 (88%)		0				2	KK		08/14(57,14%)		14/14(100%)		14/16 (88%)		42.86
	3	KAA		04/08 (50%)		08/08 (100%)		12/16 (75%)		50				3	AE		06/08 (75%)		07/08 (86%)		13/16 (81%)		11				3	AE		09/14(64,29%)		11/14(78,57%)		13/16 (81%)		14.28
	4	KK		04/08 (50%)		07/08 (86%)		11/16 (69%)		36				4	KT		07/08 (86%)		08/08 (100%)		15/16 (94%)		14				4	KT		09/14(64,29%)		11/14(78,57%)		15/16 (94%)		14.28
	5	AE		04/08 (50%)		07/08 (86%)		11/16 (69%)		36				5	O		05/08 (63%)		08/08 (100%)		13/16 (81%)		37				5	O		06/14(42,86%)		09/14(64,29%)		13/16 (81%)		21.43
	6	KT		05/08 (63%)		06/08 (75%)		11/16 (69%)		12				6	AWA		07/08 (86%)		08/08 (100%)		15/16 (94%)		14				6	AWA		13/14(92,86%)		13/14(92,86%)		15/16 (94%)		0
		Total		27/48 (56%)		41/48 (85%)		68/96 (70%)		29				7	CI		05/08 (63%)		07/08 (86%)		12/16 (75%)		23				7	CI		06/14(42,86%)		11/14(78,57%)		17/28(60,71%)		35.71
															Total		42/56 (75%)		52/56 (93%)		94/112 (84%)		18				8	KE		05/14(35,71%)		11/14(78,57%)		16/28(57,14%)		42.86
																											9	UB		07/14(50%)		14/14(100%)		21/28(75%)		50
																											10	GMA		12/14(85,71%)		14/14(100%)		26/28(92,86%)		14.29
																												Total		42/56 (75%)		52/56 (93%)		94/112 (84%)		18
				FORMATION DES AGENTS DE SANTE
																	FORMATION DES AGENTS DE SANTE
				Lèpre
				Evaluation													Brûlures
		Initiales du participant		Prétest (% de bonnes réponses)		Post test (% de bonnes réponses)		Total		Progression (% de progression)							Evaluation
															Initiales du participant		Prétest (% de bonnes réponses)		Post test (% de bonnes réponses)		Total		Progression (% de progression)
	1	KAA		03/08 (38%)		06/08 (75%)		09/16 (56%)		37
	2	KT		04/08 (50%)		06/08 (75%)		10/16 (63%)		25					O		04/06(67%)		06/06(100%)		10/12 (83%)		33
	3	AE		05/08 (63%)		07/08 (86%)		12/16 (75%)		23				1	KE		05/06(83%)		06/06(100%)		11/12 (92%)		17
	4	GMA		05/08 (63%)		07/08 (86%)		12/16 (75%)		23				2	GMA		05/06(83%)		05/06(83%)		10/12 (83%)		0
	5	KK		04/08 (50%)		08/08 (100%)		12/16 (75%)		50				3	AE		04/06(67%)		05/06(83%)		09/12 (75%)		16
	6	O		03/08 (38%)		06/08 (75%)		09/16( 56%)		37				4	KAA		03/06(50%)		05/06(83%)		08/12 (67%)		33
	7	KE		05/08 (63%)		05/08 (63%)		10/16 (63%)		0				5	KT		04/06(67%)		05/06(83%)		09/12 (75%)		16
	8	CI		06/08 (75%)		08/08 (100%)		14/16 (88%)		25				6	Ub		04/06(67%)		05/06(83%)		09/12 (75%)		16
	9	Ub		06/08 (75%)		08/08 (100%)		14/16 (88%)		25				7	KK		05/06(83%)		05/06(83%)		10/12 (83%)		0
	10	AWA		05/08 (63%)		05/08 (63%)		10/16 (63%)		0				8	CI		05/06(83%)		05/06(83%)		10/12 (83%)		0
		Total		46/80 (58%)		66/80 (83%)		112/160 (70%)		25				9	AWA		04/06(67%)		05/06(83%)		09/12 (75%)		16
															Total		43/60 (72%)		52/60 (87%)		95/120 (79%)		15
				FORMATION DES AGENTS DE SANTE													FORMATION DES AGENTS DE SANTE
				Leishmaniose cutanée													Plaies traumatiques
				Evaluation													Evaluation
		Initiales du participant		Prétest (% de bonnes réponses)		Post test (% de bonnes réponses)		Total		Progression (% de progression)					Initiales du participant		Prétest (% de bonnes réponses)		Post test (% de bonnes réponses)		Total		Progression (% de progression)
	1	AWA		01/06(17%)		06/06(100%)		07/12 (58%)		83				1	O		05/06(83%)		05/06(83%)		10/12 (83%)		0
	2	AE		02/06(33%)		04/06(67%)		06/12 (50%)		34				2	GMA		06/06(100%)		06/06(100%)		12/12 (100%)		0
	3	Ub		02/06(33%)		04/06(67%)		06/12 (50%)		34				3	AWA		06/06(100%)		06/06(100%)		12/12 (100%)		0
	4	KT		03/06(50%)		04/06(67%)		07/12 (58%)		17				4	CI		06/06(100%)		06/06(100%)		12/12 (100%)		0
	5	KK		01/06(17%)		01/06(17%)		02/12 (17%)		0				5	Ub		05/06(83%)		06/06(100%)		11/12 (92%)		17
	6	KAA		03/06(50%)		03/06(50%)		06/12 (50%)		0				6	KK		05/06(83%)		06/06(100%)		11/12 (92%)		17
	7	CI		01/06(17%)		03/06(50%)		04/12 (33%)		33				7	KT		04/06(67%)		06/06(100%)		10/12 (83%)		33
		Total		13/42 (31%)		25/42 (60%)		38/84 (45%)		29				8	AE		05/06(83%)		04/06(67%)		09/12 (75%)		-16
															Total		42/48 (88%)		45/48 (94%)		87/96 (90%)		6
				FORMATION DES AGENTS DE SANTE													FORMATION DES AGENTS DE SANTE
				Gale													Pian
				Evaluation													Evaluation
		Initiales du participant		Prétest (% de bonnes réponses)		Post test (% de bonnes réponses)		Total		Progression (% de progression)					Initiales du participant		Prétest (% de bonnes réponses)		Post test (% de bonnes réponses)		Total		Progression (% de progression)
	1	KE		05/10(50%)		07/10(70%)		12/20 (60%)		20				1	KK		02/04(50%)		04/04(100%)		06/08 (75%)		50
	2	AE		06/10(60%)		09/10(90%)		15/20 (75%)		30				2	AE		02/04(50%)		03/04(75%)		05/08 (63%)		25
	3	KT		06/10(60%)		08/10(80%)		14/20 (70%)		20				3	CI		02/04(50%)		03/04(75%)		05/08 (63%)		25
	4	KK		08/10(80%)		10/10(100%)		18/20 (90%)		20				4	KT		02/04(50%)		04/04(100%)		06/08 (75%)		50
	5	KAA		06/10(60%)		08/10(80%)		14/20 (70%)		20				5	KAA		03/04(75%)		03/04(75%)		06/08 (75%)		0
	6	Ub		05/10(50%)		07/10(70%)		12/20 (60%)		20				6	KE		04/04(100%)		04/04(100%)		08/08 (100%)		0
	7	GMA		06/10(60%)		09/10(90%)		15/20 (75%)		30				7	GMA		01/04(25%)		04/04(100%)		05/08 (63%)		75
	8	O		08/10(80%)		09/10(90%)		17/20 (85%)		10				8	AWA		03/04(75%)		04/04(100%)		07/08 (88%)		25
	9	AWA		07/10(70%)		08/10(80%)		15/20 (75%)		10				9	Ub		02/04(50%)		03/04(75%)		05/08 (63%)		25
	10	CI		06/10(60%)		08/10(80%)		14/20 (70%)		20				10	O		03/04(75%)		04/04(100%)		07/08 (88%)		25
		Total		63/100 (63%)		83/100 (83%)		146/200 (73%)		20					Total		24/40 (60%)		36/40 (90%)		60/80 (75%)		30
				FORMATION DES AGENTS DE SANTE													FORMATION DES AGENTS DE SANTE
				Bandage des plaies													Lésions fongiques
				Evaluation													Evaluation
		Initiales du participant		Prétest (% de bonnes réponses)		Post test (% de bonnes réponses)		Total		Progression (% de progression)					Initiales du participant		Prétest (% de bonnes réponses)		Post test (% de bonnes réponses)		Total		Progression (% de progression)
	1	AWA		06/06(100%)		06/06(100%)		12/12 (100%)		0				1	KE		02/04(50%)		04/04(100%)		08/08 (100%)		50
	2	AE		05/06(83%)		06/06(100%)		11/12 (92%)		17				2	KK		04/04(100%)		04/04(100%)		08/08 (100%)		0
	3	CI		04/06(67%)		06/06(100%)		10/12 (83%)		33				3	CI		04/04(100%)		04/04(100%)		08/08 (100%)		0
	4	Ub		05/06(83%)		06/06(100%)		11/12 (92%)		17				4	Ub		03/03(75%)		04/04(100%)		07/08 (88%)		25
	5	O		04/06(67%)		06/06(100%)		10/12 (83%)		33				5	O		02/04(50%)		04/04(100%)		06/08 (75%)		50
	6	KT		05/06(83%)		06/06(100%)		11/12 (92%)		17				6	KAA		02/04(50%)		03/04(75%)		05/08 (63%)		25
	7	GMA		05/06(83%)		06/06(100%)		11/12 (92%)		17				7	AE		04/04(100%)		04/04(100%)		08/08 (100%)		0
	8	KAA		04/06(67%)		06/06(100%)		10/12 (83%)		33				8	AWA		03/04(75%)		04/04(100%)		07/08 (88%)		25
	9	KE		05/06(83%)		06/06(100%)		11/12 (92%)		17				9	GMA		02/04(50%)		04/04(100%)		06/08 (75%)		50
		Total		42/54 (78%)		48/48 (100%)		90/178 (51%)		22				10	KT		03/04(75%)		04/04(100%)		07/08 (88%)		25
															Total		29/40 (73%)		39/40 (98%)		68/80 (85%)		25					FORMATION DES AGENTS DE SANTE
																												Brûlures
																												Evaluation
																										Initiales du participant		Prétest (% de bonnes réponses)		Post test (% de bonnes réponses)		Total		Progression (% de progression)
																										O		04/06(67%)		06/06(100%)		10/12 (83%)		33
																									1	KE		05/06(83%)		06/06(100%)		11/12 (92%)		17
																									2	GMA		05/06(83%)		05/06(83%)		10/12 (83%)		0
																									3	AE		04/06(67%)		05/06(83%)		09/12 (75%)		16
																									4	KAA		03/06(50%)		05/06(83%)		08/12 (67%)		33
																									5	KT		04/06(67%)		05/06(83%)		09/12 (75%)		16
																									6	Ub		04/06(67%)		05/06(83%)		09/12 (75%)		16
																									7	KK		05/06(83%)		05/06(83%)		10/12 (83%)		0
																									8	CI		05/06(83%)		05/06(83%)		10/12 (83%)		0
																									9	AWA		04/06(67%)		05/06(83%)		09/12 (75%)		16
																										Total		43/60 (72%)		52/60 (87%)		95/120 (79%)		15
